# Supplementary material for: 4-(Diphenyl­phosphan­yl)benzoic acid
Source: Acta Crystallogr Sect E Struct Rep Online. 2011 Aug 27;67(Pt 9):o2454. doi: 10.1107/S1600536811034234 (PMC3200870; doi:10.1107/S1600536811034234)
Supplement: Supplementary file 2 [file e-67-o2454-Isup4.hkl]

# 
# h,k,l, Fc-squared, Fo-squared, sigma(Fo-squared) and status flag 
# 
data_I
_shelx_title ' m110701f1 in P2(1)/c' 
_shelx_refln_list_code          4 
_shelx_F_calc_maximum      142.80 
_exptl_crystal_F_000       640.00 
_reflns_d_resolution_high  0.7599 
 
loop_ 
 _symmetry_equiv_pos_as_xyz 
 'x, y, z' 
 '-x, y+1/2, -z+1/2' 
 '-x, -y, -z' 
 'x, -y-1/2, z-1/2' 
 
_cell_length_a     7.8846 
_cell_length_b    28.6289 
_cell_length_c     7.0656 
_cell_angle_alpha  90.000 
_cell_angle_beta   97.338 
_cell_angle_gamma  90.000 
 
_shelx_F_squared_multiplier     1.000 
 
loop_ 
 _refln_index_h 
 _refln_index_k 
 _refln_index_l 
 _refln_F_squared_calc 
 _refln_F_squared_meas 
 _refln_F_squared_sigma 
 _refln_observed_status 
   1   0   0     2847.09     2451.22     69.11 o 
   2   0   0      441.55      473.88      8.47 o 
   3   0   0     1513.17     1611.05     24.64 o 
   4   0   0       58.21       78.80      7.39 o 
   5   0   0        3.95       14.87      3.49 o 
   6   0   0        0.01       -0.50      2.65 o 
   7   0   0     1161.01     1170.71     57.36 o 
   8   0   0     3651.12     4162.43    256.92 o 
   9   0   0      397.20      427.04     38.24 o 
  10   0   0       11.20       13.05      5.40 o 
   1   1   0     1155.75     1161.43     30.11 o 
   2   1   0      183.86      194.68      2.61 o 
   3   1   0       14.75       11.02      1.40 o 
   4   1   0      224.45      285.03      9.24 o 
   5   1   0       65.93       73.72      6.51 o 
   6   1   0      593.74      570.95     28.77 o 
   7   1   0      255.83      244.80     19.93 o 
   8   1   0       58.92       62.82     12.20 o 
   9   1   0        5.83       12.22      5.01 o 
  10   1   0       56.68       41.08      9.75 o 
   0   2   0     1253.44      415.72    277.07 o 
   1   2   0        9.97       12.32      1.44 o 
   2   2   0      471.64      437.83      5.30 o 
   3   2   0      245.85      209.11      3.08 o 
   4   2   0      672.86      775.28     12.73 o 
   5   2   0       20.47       24.35      3.68 o 
   6   2   0       69.12       68.90     10.25 o 
   7   2   0      464.52      500.97     19.47 o 
   8   2   0      252.77      296.28     24.99 o 
   9   2   0        1.41        0.90      3.15 o 
  10   2   0        6.96        9.53      4.57 o 
   1   3   0        0.23        1.50      0.73 o 
   2   3   0     1373.36     1274.57     13.65 o 
   3   3   0      340.88      301.23      4.16 o 
   4   3   0     1267.35     1206.98     15.48 o 
   5   3   0       91.12       87.91      4.69 o 
   6   3   0      340.56      303.24      9.63 o 
   7   3   0      236.17      234.26     18.29 o 
   8   3   0       59.40       65.23     10.92 o 
   9   3   0       59.39       53.73     11.79 o 
  10   3   0        0.90        2.74      3.35 o 
   0   4   0     1116.61     1143.72      7.86 o 
   1   4   0     3100.63     2919.24     32.50 o 
   2   4   0      178.02      169.96      2.66 o 
   3   4   0      421.60      345.14      7.61 o 
   4   4   0       46.95       39.79      4.02 o 
   5   4   0      147.20      112.78      4.89 o 
   6   4   0       13.81       15.12      2.62 o 
   7   4   0      410.19      392.64     17.19 o 
   8   4   0       84.07       76.33      7.35 o 
   9   4   0       14.50       15.29      3.90 o 
  10   4   0        1.16        0.43      3.55 o 
   1   5   0    11420.77    10792.03    213.85 o 
   2   5   0      604.51      646.71      8.03 o 
   3   5   0      265.15      274.74      7.93 o 
   4   5   0     1042.94     1138.69     37.62 o 
   5   5   0      405.91      408.28     16.72 o 
   6   5   0       55.37       55.59      8.67 o 
   7   5   0      288.35      280.56     14.36 o 
   8   5   0      279.95      285.84     15.22 o 
   9   5   0       93.29       87.82     15.97 o 
  10   5   0        9.17       11.12      6.21 o 
   0   6   0     3480.14     3506.06     29.75 o 
   1   6   0     6130.41     5920.13    115.58 o 
   2   6   0      186.94      159.65      2.34 o 
   3   6   0       19.39       33.57      2.70 o 
   4   6   0      354.46      380.26      6.36 o 
   5   6   0     1060.67     1116.40     32.81 o 
   6   6   0      135.94      139.04      9.60 o 
   7   6   0      506.02      487.72     19.80 o 
   8   6   0        0.06        1.00      2.71 o 
   9   6   0      144.30      159.67     18.96 o 
  10   6   0       41.15       32.19     10.91 o 
   1   7   0    15610.20    14458.36    185.06 o 
   2   7   0      484.57      544.47      5.81 o 
   3   7   0       44.73       40.44      1.87 o 
   4   7   0     1244.87     1338.03     19.17 o 
   5   7   0      420.89      439.13     16.99 o 
   6   7   0     1024.65      975.11     27.31 o 
   7   7   0      979.11     1022.32     35.35 o 
   8   7   0      859.42      940.69     31.96 o 
   9   7   0      370.91      520.43     72.58 o 
  10   7   0        2.80        3.20      2.37 o 
   0   8   0      922.84      985.31      8.49 o 
   1   8   0     6716.38     6506.05     99.08 o 
   2   8   0        0.14        1.49      0.60 o 
   3   8   0      295.63      290.36      7.77 o 
   4   8   0      131.79      136.52      4.90 o 
   5   8   0      243.62      246.32      7.36 o 
   6   8   0        9.35        6.58      1.83 o 
   7   8   0        8.58       10.70      2.80 o 
   8   8   0        3.71        6.47      3.81 o 
   9   8   0      189.02      192.65     14.98 o 
  10   8   0        1.22        2.78      2.43 o 
   1   9   0     5043.81     4946.15     57.29 o 
   2   9   0        0.15        4.58      0.88 o 
   3   9   0      107.11      107.58      3.36 o 
   4   9   0      140.80      139.74      4.98 o 
   5   9   0       29.98       39.60      5.16 o 
   6   9   0      337.64      341.89     12.66 o 
   7   9   0      368.43      362.19     13.98 o 
   8   9   0       45.95       44.23      7.38 o 
   9   9   0      113.23      109.31      8.66 o 
   0  10   0     3185.53     3298.88     22.45 o 
   1  10   0      441.12      476.73      6.97 o 
   2  10   0       46.73       64.07      1.88 o 
   3  10   0     1138.47     1187.36     17.11 o 
   4  10   0     1182.13     1196.41     19.30 o 
   5  10   0      877.13      847.11     18.82 o 
   6  10   0       69.96       69.84     10.55 o 
   7  10   0        4.03        5.22      1.67 o 
   8  10   0       89.80       93.02      7.01 o 
   9  10   0        5.33        4.71      3.29 o 
   1  11   0       57.64       63.80      1.93 o 
   2  11   0      405.02      341.58      5.18 o 
   3  11   0      223.74      259.57      7.75 o 
   4  11   0      524.10      550.45      9.85 o 
   5  11   0      777.21      820.40     18.96 o 
   6  11   0      157.84      147.90      6.46 o 
   7  11   0       27.33       31.87      3.93 o 
   8  11   0       72.25       60.00     11.09 o 
   9  11   0      136.78      144.36     16.46 o 
   0  12   0     1431.38     1561.74     21.06 o 
   1  12   0      584.95      612.69      7.79 o 
   2  12   0     1035.16     1072.02     13.02 o 
   3  12   0       12.91       10.11      1.74 o 
   4  12   0       15.36       20.87      3.07 o 
   5  12   0       41.47       42.06      6.96 o 
   6  12   0       72.54       64.75      6.58 o 
   7  12   0       29.89       25.21      4.28 o 
   8  12   0       56.82       44.61      8.93 o 
   9  12   0       96.01       70.78     13.40 o 
   1  13   0      279.61      270.42      3.82 o 
   2  13   0     2687.84     2619.35     33.82 o 
   3  13   0        2.90        4.98      1.19 o 
   4  13   0      588.57      561.31     15.72 o 
   5  13   0       32.21       36.34      5.72 o 
   6  13   0      143.56      134.62      9.10 o 
   7  13   0        0.06        2.20      1.61 o 
   8  13   0        0.15        1.09      2.90 o 
   9  13   0        1.76        3.61      3.09 o 
   0  14   0      103.54       68.74      3.91 o 
   1  14   0       61.87       60.44      3.69 o 
   2  14   0     7718.19     7700.28    164.36 o 
   3  14   0      683.56      714.21     19.01 o 
   4  14   0      356.20      334.89     10.87 o 
   5  14   0     1030.61     1006.86     22.71 o 
   6  14   0     1069.91     1089.31     33.70 o 
   7  14   0      260.52      281.74     14.22 o 
   8  14   0       74.09       67.34     13.33 o 
   9  14   0       21.43       20.40      6.27 o 
   1  15   0      105.39       79.32      4.35 o 
   2  15   0       43.52       47.15      7.94 o 
   3  15   0      179.45      171.40      6.47 o 
   4  15   0      209.80      186.33      6.34 o 
   5  15   0      270.51      260.18     12.57 o 
   6  15   0      694.76      685.86     25.13 o 
   7  15   0       31.82       31.73      4.19 o 
   8  15   0      112.46      107.27      6.83 o 
   9  15   0        2.78        6.92      2.66 o 
   0  16   0     1950.29     2085.13     24.25 o 
   1  16   0     1914.42     2086.14     54.88 o 
   2  16   0      505.08      506.05     10.03 o 
   3  16   0       64.72       66.69      5.93 o 
   4  16   0      163.82      153.50      5.70 o 
   5  16   0      125.15      118.37      7.70 o 
   6  16   0       20.60       21.68      3.87 o 
   7  16   0      141.59      138.20      5.93 o 
   8  16   0       31.16       27.05      6.16 o 
   9  16   0        0.13        2.65      2.31 o 
   1  17   0      308.30      250.72     12.01 o 
   2  17   0       47.46       48.99      7.63 o 
   3  17   0      200.65      202.11      6.88 o 
   4  17   0     2069.88     2124.81     33.83 o 
   5  17   0       88.63      101.10      8.21 o 
   6  17   0      198.54      212.11      6.77 o 
   7  17   0       70.37       97.44      8.66 o 
   8  17   0        4.58        6.73      2.80 o 
   9  17   0       17.01       16.79      5.43 o 
   0  18   0      384.21      489.48     14.14 o 
   1  18   0        1.22        1.32      0.99 o 
   2  18   0        0.16        1.39      1.51 o 
   3  18   0     1992.93     2076.65     47.91 o 
   4  18   0        0.92       -2.66      2.66 o 
   5  18   0      306.50      315.26     10.43 o 
   6  18   0      159.91      149.64      6.46 o 
   7  18   0       29.94       29.84      4.75 o 
   8  18   0      188.87      189.21     14.12 o 
   9  18   0       10.64        8.06      5.08 o 
   1  19   0      123.40      135.10      8.57 o 
   2  19   0       59.62       56.07      6.90 o 
   3  19   0        5.17        4.62      2.09 o 
   4  19   0     1936.38     2039.87     38.50 o 
   5  19   0        0.34        1.87      1.50 o 
   6  19   0      241.47      233.27     11.85 o 
   7  19   0        8.33        5.31      2.43 o 
   8  19   0        3.21        2.94      2.50 o 
   0  20   0     1370.40     1327.44     75.49 o 
   1  20   0       40.08       46.22      5.33 o 
   2  20   0       12.27       14.59      2.53 o 
   3  20   0      367.73      362.20     10.23 o 
   4  20   0      156.04      156.71      9.47 o 
   5  20   0      201.20      209.08      8.67 o 
   6  20   0       62.97       56.43      7.90 o 
   7  20   0      286.36      287.34     12.73 o 
   8  20   0      221.62      221.63      9.05 o 
   1  21   0      955.12      986.75     21.95 o 
   2  21   0       93.12       81.00      8.79 o 
   3  21   0      615.61      639.86     12.07 o 
   4  21   0      384.45      390.23     12.26 o 
   5  21   0        0.12        3.88      1.80 o 
   6  21   0      575.25      596.60     21.16 o 
   7  21   0       90.59       89.24     10.65 o 
   8  21   0      100.57      110.19      9.26 o 
   0  22   0        1.63        1.47      1.59 o 
   1  22   0       76.14       69.73      6.23 o 
   2  22   0       30.56       33.43      4.73 o 
   3  22   0        3.20        3.98      1.81 o 
   4  22   0        8.96        6.19      2.27 o 
   5  22   0       13.06       15.68      3.39 o 
   6  22   0       15.15        9.82      2.99 o 
   7  22   0        5.24        5.47      3.08 o 
   8  22   0       25.04       18.63      5.17 o 
   1  23   0      754.58      731.61     20.13 o 
   2  23   0       53.75       53.72      7.50 o 
   3  23   0      227.41      229.88     12.50 o 
   4  23   0      198.80      196.21      8.57 o 
   5  23   0      301.97      312.89     15.43 o 
   6  23   0      101.17      109.30      8.55 o 
   7  23   0        0.03        2.21      2.36 o 
   8  23   0      116.73      107.79     13.42 o 
   0  24   0       69.22       59.52     13.94 o 
   1  24   0       51.63       49.18      9.46 o 
   2  24   0     1134.68     1150.93     24.45 o 
   3  24   0        6.04        7.24      2.05 o 
   4  24   0       30.07       37.59      5.67 o 
   5  24   0      134.61      137.32      5.83 o 
   6  24   0      112.08      110.25      8.33 o 
   7  24   0      116.62      117.86      7.50 o 
   1  25   0        2.64        6.41      1.96 o 
   2  25   0       57.79       54.70      9.23 o 
   3  25   0      144.29      156.36      5.63 o 
   4  25   0       22.17       18.47      3.76 o 
   5  25   0       14.99       14.51      3.45 o 
   6  25   0       23.00       18.13      3.91 o 
   7  25   0       44.78       36.34      9.43 o 
   0  26   0      270.04      285.86     31.14 o 
   1  26   0       34.03       36.37      6.22 o 
   2  26   0       81.49       78.65     12.72 o 
   3  26   0       32.94       31.14      4.56 o 
   4  26   0       92.06       89.94      5.86 o 
   5  26   0       58.30       52.16     11.20 o 
   6  26   0       12.00       14.38      3.23 o 
   7  26   0       52.08       39.72     11.78 o 
   1  27   0      290.45      293.48     14.89 o 
   2  27   0      219.70      233.45     12.17 o 
   3  27   0       31.30       32.55      5.24 o 
   4  27   0      351.35      361.00     13.74 o 
   5  27   0        0.77        1.35      1.64 o 
   6  27   0      170.86      188.59     14.05 o 
   7  27   0        0.58        2.84      2.35 o 
   0  28   0      920.19      969.54     59.66 o 
   1  28   0        8.80        9.46      2.84 o 
   2  28   0      201.05      202.02     10.42 o 
   3  28   0      191.92      190.46      9.74 o 
   4  28   0        4.30        5.60      2.05 o 
   5  28   0      227.76      246.68     13.43 o 
   6  28   0        0.78        0.47      2.44 o 
   1  29   0       23.45       23.86      4.71 o 
   2  29   0      154.55      152.78     11.47 o 
   3  29   0        2.90        3.59      2.13 o 
   4  29   0        0.73        2.58      2.54 o 
   5  29   0        1.69        1.81      2.07 o 
   6  29   0        0.15        0.51      2.61 o 
   0  30   0        0.37        7.49      5.21 o 
   1  30   0        1.79        2.91      2.68 o 
   2  30   0      327.08      324.51     15.61 o 
   3  30   0       94.31       76.95     18.28 o 
   4  30   0       56.45       48.53      9.52 o 
   5  30   0      133.69      136.42      7.91 o 
   6  30   0      146.59      154.75     14.34 o 
   1  31   0      284.43      325.97     19.41 o 
   2  31   0      137.79      151.15     11.48 o 
   3  31   0      150.71      165.33      7.71 o 
   4  31   0       82.02       68.81     17.25 o 
   5  31   0      119.50      130.48     12.49 o 
   0  32   0        6.25        9.41      3.97 o 
   1  32   0      213.07      194.57     12.04 o 
   2  32   0        4.58        5.92      2.24 o 
   3  32   0        0.30        2.33      2.66 o 
   4  32   0        0.33        3.63      2.35 o 
   5  32   0        9.41        9.47      3.28 o 
   1  33   0        6.22        6.09      3.47 o 
   2  33   0      168.72      181.25     14.42 o 
   3  33   0       71.37       54.52     16.62 o 
   4  33   0       30.28       21.49      9.10 o 
   0  34   0       46.32       58.89     17.21 o 
   1  34   0       44.10       38.35      8.89 o 
   2  34   0      274.49      302.26     22.00 o 
   3  34   0       73.59       72.74     11.02 o 
   4  34   0        0.48        2.51      2.80 o 
   1  35   0       45.27       44.90     10.99 o 
   2  35   0        1.77        2.92      2.47 o 
   3  35   0      231.60      262.43     17.21 o 
   0  36   0       50.05       56.44     21.08 o 
   1  36   0       95.61       96.48     13.66 o 
   2  36   0        8.14        7.89      3.14 o 
   3  36   0        1.09        1.35      3.05 o 
   1  37   0        0.53        2.70      1.98 o 
 -10   1   1       10.10       10.75      4.44 o 
  -9   1   1      139.13      132.55     21.38 o 
  -8   1   1      835.03      881.93     18.45 o 
  -7   1   1      686.05      700.03     25.56 o 
  -6   1   1        1.08        2.31      2.78 o 
  -5   1   1      555.61      585.25     18.40 o 
  -4   1   1      109.92       90.80      4.62 o 
  -3   1   1      359.30      341.43      5.06 o 
  -2   1   1      342.58      350.00      6.09 o 
  -1   1   1     5882.67     5421.80     67.96 o 
   0   1   1     1056.56     1059.19     12.92 o 
   1   1   1     8344.40     8002.77     87.83 o 
   2   1   1     6307.70     6195.02     55.36 o 
   3   1   1       86.90       87.80      1.90 o 
   4   1   1     1834.53     1814.37     39.00 o 
   5   1   1        2.70        7.04      1.38 o 
   6   1   1      310.25      288.95     11.29 o 
   7   1   1      624.19      627.12     18.01 o 
   8   1   1      187.50      183.71     11.66 o 
   9   1   1       61.98       53.93     11.05 o 
  10   1   1      146.05      141.13     17.22 o 
 -10   2   1       40.80       35.31     10.36 o 
  -9   2   1       23.24       21.31      5.44 o 
  -8   2   1      475.33      484.18     27.91 o 
  -7   2   1      606.65      596.75     22.79 o 
  -6   2   1      157.76      135.59     13.39 o 
  -5   2   1      468.09      449.29     13.68 o 
  -4   2   1      736.11      797.54     14.97 o 
  -3   2   1      374.24      330.21      5.13 o 
  -2   2   1      104.39       99.86      2.46 o 
  -1   2   1       14.87       12.08      1.15 o 
   0   2   1     5564.55     5225.46     52.47 o 
   1   2   1        2.69        4.77      0.68 o 
   2   2   1     3330.32     3337.94     46.03 o 
   3   2   1       35.58       26.51      2.78 o 
   4   2   1     1760.95     1778.39     13.64 o 
   5   2   1       57.29       42.21      4.47 o 
   6   2   1        0.55        0.79      1.00 o 
   7   2   1      274.64      251.34     11.43 o 
   8   2   1      120.23      120.77     16.72 o 
   9   2   1      232.08      261.02     16.27 o 
  10   2   1      231.01      248.60     21.56 o 
 -10   3   1       74.75       63.68     18.92 o 
  -9   3   1       17.48       20.75      5.67 o 
  -8   3   1       74.25       83.87     13.41 o 
  -7   3   1      403.07      390.46     15.71 o 
  -6   3   1      247.80      253.72     11.32 o 
  -5   3   1      365.95      408.54     15.55 o 
  -4   3   1      319.28      412.13      6.80 o 
  -3   3   1      969.11     1004.79     11.10 o 
  -2   3   1      377.42      318.69      8.43 o 
  -1   3   1    20391.45    18605.24    384.08 o 
   0   3   1       82.86       86.75      2.44 o 
   1   3   1    19664.95    18016.82    265.06 o 
   2   3   1     2382.93     2447.87     44.46 o 
   3   3   1     3711.69     3834.59     40.17 o 
   4   3   1       12.78       23.21      2.94 o 
   5   3   1      106.80       99.97      6.44 o 
   6   3   1        7.95        9.09      1.63 o 
   7   3   1      291.39      265.54     11.49 o 
   8   3   1        0.82        1.78      2.94 o 
   9   3   1      278.44      281.69     20.01 o 
  10   3   1      123.51      108.32     13.29 o 
 -10   4   1        6.21        5.76      3.33 o 
  -9   4   1      607.92      632.89     26.67 o 
  -8   4   1       37.98       32.89      7.12 o 
  -7   4   1      178.08      173.80     15.27 o 
  -6   4   1       67.24       71.84     13.81 o 
  -5   4   1        0.05        3.52      2.53 o 
  -4   4   1      367.83      378.57      5.97 o 
  -3   4   1     3875.28     4072.45     48.20 o 
  -2   4   1     3043.19     3006.68     43.21 o 
  -1   4   1     2996.00     2986.86     45.58 o 
   0   4   1       21.03       20.38      1.51 o 
   1   4   1        0.19        1.15      0.55 o 
   2   4   1        2.69        2.64      0.88 o 
   3   4   1       12.61       22.34      1.20 o 
   4   4   1     1371.96     1397.27     59.61 o 
   5   4   1      998.52     1065.14     26.40 o 
   6   4   1      336.50      372.85      8.49 o 
   7   4   1       96.66       85.10      7.28 o 
   8   4   1      111.32       93.19     20.66 o 
   9   4   1      201.81      188.63     17.03 o 
  10   4   1       22.35       20.58      6.53 o 
 -10   5   1      245.36      257.78     17.23 o 
  -9   5   1      324.30      322.61     18.50 o 
  -8   5   1       24.78       29.44      5.80 o 
  -7   5   1       44.37       42.63      7.86 o 
  -6   5   1     1926.64     1943.75     36.88 o 
  -5   5   1      222.19      235.96     10.01 o 
  -4   5   1      368.95      317.71     13.82 o 
  -3   5   1        7.32       10.43      1.38 o 
  -2   5   1     9828.08     9478.99    110.75 o 
  -1   5   1     7280.12     6525.90    159.08 o 
   0   5   1     2495.30     2335.28     26.27 o 
   1   5   1      632.26      698.30     11.62 o 
   2   5   1     1971.55     2019.95     24.91 o 
   3   5   1      985.27      937.68     10.15 o 
   4   5   1        0.13        2.15      0.92 o 
   5   5   1      781.25      781.53     21.41 o 
   6   5   1     1076.38      977.23     32.82 o 
   7   5   1        1.14        0.94      1.24 o 
   8   5   1       85.27       92.06     16.40 o 
   9   5   1       18.72       21.87      7.41 o 
 -10   6   1      177.71      163.07     18.11 o 
  -9   6   1        2.96        4.25      3.31 o 
  -8   6   1       10.09       11.08      3.27 o 
  -7   6   1      569.44      578.45     22.50 o 
  -6   6   1       49.46       50.51      8.65 o 
  -5   6   1       24.76       47.88      9.24 o 
  -4   6   1      113.18      129.24      5.92 o 
  -3   6   1      617.27      582.79      8.34 o 
  -2   6   1     2027.49     2007.21     18.01 o 
  -1   6   1     2811.72     2640.29     33.73 o 
   0   6   1     7179.79     6335.17    248.24 o 
   1   6   1      440.58      405.96      5.73 o 
   2   6   1       77.35       65.00      2.45 o 
   3   6   1      246.07      256.91      6.82 o 
   4   6   1       54.99       58.25      3.95 o 
   5   6   1      467.44      475.13     13.43 o 
   6   6   1      145.62      147.45     10.51 o 
   7   6   1      207.16      206.06     10.02 o 
   8   6   1      163.27      171.20     13.29 o 
   9   6   1      496.10      510.42     39.26 o 
 -10   7   1        0.01        2.54      3.23 o 
  -9   7   1      282.69      294.50     19.81 o 
  -8   7   1        0.11        1.01      4.30 o 
  -7   7   1      462.27      484.56     18.63 o 
  -6   7   1       61.47       63.42      9.59 o 
  -5   7   1      234.09      221.28      9.24 o 
  -4   7   1        1.13        2.14      2.25 o 
  -3   7   1       55.72       54.01      3.22 o 
  -2   7   1     5304.57     5649.35    101.10 o 
  -1   7   1      898.38      981.80     10.69 o 
   0   7   1      859.51      791.07     16.17 o 
   1   7   1      229.59      247.04      4.24 o 
   2   7   1      243.34      234.13      2.83 o 
   3   7   1      612.81      633.27      6.10 o 
   4   7   1        2.32        3.47      0.88 o 
   5   7   1        1.70        3.98      1.86 o 
   6   7   1      244.28      230.81      6.74 o 
   7   7   1       84.09       76.51      5.16 o 
   8   7   1       65.77       65.84     11.54 o 
   9   7   1       13.81       12.01      4.93 o 
 -10   8   1       64.65       56.14     18.46 o 
  -9   8   1       32.21       26.55      6.27 o 
  -8   8   1      398.20      415.48     19.59 o 
  -7   8   1       21.59       20.45      4.88 o 
  -6   8   1      260.80      262.33     14.90 o 
  -5   8   1      293.34      272.84     10.96 o 
  -4   8   1     2195.69     2398.12     43.10 o 
  -3   8   1     4674.26     5248.97     38.30 o 
  -2   8   1     9799.48     9599.87    232.83 o 
  -1   8   1     4487.91     4632.12     84.15 o 
   0   8   1       12.19       12.38      2.16 o 
   1   8   1      819.82      727.60     12.89 o 
   2   8   1      274.02      257.89      3.10 o 
   3   8   1      227.95      267.71      7.02 o 
   4   8   1       13.36       13.22      2.45 o 
   5   8   1     3291.91     3367.30    104.04 o 
   6   8   1      485.55      453.47     14.29 o 
   7   8   1       14.40       15.34      2.94 o 
   8   8   1        4.96        6.60      3.31 o 
   9   8   1       46.52       39.22     10.54 o 
 -10   9   1       33.37       24.02      6.73 o 
  -9   9   1      113.01      100.61     10.58 o 
  -8   9   1      151.77      154.57     10.73 o 
  -7   9   1      278.93      264.88     13.28 o 
  -6   9   1        8.33       14.35      3.27 o 
  -5   9   1        1.54        2.18      2.36 o 
  -4   9   1     2634.05     2764.19     57.68 o 
  -3   9   1      311.86      382.47      6.99 o 
  -2   9   1     1120.16     1109.68     13.45 o 
  -1   9   1     1028.22      998.86     12.76 o 
   0   9   1      291.50      319.35      4.19 o 
   1   9   1     4346.73     4252.76     64.02 o 
   2   9   1       28.37       28.49      1.30 o 
   3   9   1        2.35        8.28      1.26 o 
   4   9   1      830.50      836.90     16.86 o 
   5   9   1      278.98      261.42      9.72 o 
   6   9   1        0.59        0.47      0.95 o 
   7   9   1       52.00       55.88      9.14 o 
   8   9   1      342.01      344.65     20.78 o 
   9   9   1        7.97        7.70      3.05 o 
 -10  10   1       15.94        9.67      3.82 o 
  -9  10   1       77.52       69.89     13.06 o 
  -8  10   1        4.49        5.87      2.86 o 
  -7  10   1        3.67        5.92      2.70 o 
  -6  10   1      476.04      482.14     19.80 o 
  -5  10   1      382.28      343.34     12.67 o 
  -4  10   1        0.01        0.34      2.20 o 
  -3  10   1     1331.43     1344.26     28.81 o 
  -2  10   1     1613.21     1682.78     18.21 o 
  -1  10   1       52.89       53.90      1.75 o 
   0  10   1        0.14        4.59      1.93 o 
   1  10   1       70.14       57.97      2.60 o 
   2  10   1      508.76      509.03      6.42 o 
   3  10   1        1.69        3.40      0.82 o 
   4  10   1       23.37       25.15      3.57 o 
   5  10   1        2.49        0.98      1.45 o 
   6  10   1     1348.70     1379.44     58.31 o 
   7  10   1       38.78       34.24      5.73 o 
   8  10   1        1.39       -1.18      4.81 o 
   9  10   1       48.01       45.01     10.12 o 
  -9  11   1      169.76      169.82     12.57 o 
  -8  11   1        9.51        9.59      2.67 o 
  -7  11   1       37.83       46.46      8.80 o 
  -6  11   1        0.58        0.98      2.47 o 
  -5  11   1       90.07       88.27      7.60 o 
  -4  11   1       23.26       16.87      3.44 o 
  -3  11   1     2629.74     2869.87     86.30 o 
  -2  11   1     1076.60     1211.75     14.12 o 
  -1  11   1      607.61      626.98      7.10 o 
   0  11   1      194.30      212.60      4.56 o 
   1  11   1       83.49      113.97      2.04 o 
   2  11   1      230.92      254.53      6.53 o 
   3  11   1      963.79     1017.50     19.23 o 
   4  11   1      136.85      139.69      8.25 o 
   5  11   1     2276.80     2333.94     56.99 o 
   6  11   1        7.64       10.38      2.16 o 
   7  11   1       36.02       41.22      7.80 o 
   8  11   1      103.87      123.53     12.07 o 
   9  11   1        0.71        1.77      3.07 o 
  -9  12   1       47.50       33.69      9.82 o 
  -8  12   1      227.33      231.99     10.47 o 
  -7  12   1      202.67      206.34      7.50 o 
  -6  12   1       71.59       79.89      9.14 o 
  -5  12   1      597.94      609.38     17.34 o 
  -4  12   1       62.54       64.48      7.91 o 
  -3  12   1     2209.81     2102.58     38.00 o 
  -2  12   1      531.00      567.10     19.98 o 
  -1  12   1        0.57        2.72      0.60 o 
   0  12   1      184.57      151.57      3.72 o 
   1  12   1       48.72       48.65      1.66 o 
   2  12   1     2397.67     2425.97     32.31 o 
   3  12   1      657.95      655.43     18.31 o 
   4  12   1     1685.14     1633.81     54.66 o 
   5  12   1     1375.96     1324.74     31.15 o 
   6  12   1       20.17       19.69      3.09 o 
   7  12   1        2.37        3.37      1.63 o 
   8  12   1       21.70       22.29      4.63 o 
   9  12   1        1.32        4.47      3.34 o 
  -9  13   1       10.85        7.95      2.36 o 
  -8  13   1        6.83        4.61      2.04 o 
  -7  13   1        0.58        0.68      2.77 o 
  -6  13   1        0.30        2.04      1.87 o 
  -5  13   1      897.90      885.41     22.29 o 
  -4  13   1      429.42      402.45     12.11 o 
  -3  13   1     4487.17     4599.60     99.89 o 
  -2  13   1       96.40       79.21      3.94 o 
  -1  13   1      268.87      257.67      6.97 o 
   0  13   1        9.39        5.29      1.06 o 
   1  13   1      319.46      359.61      6.16 o 
   2  13   1      343.15      357.36     10.33 o 
   3  13   1      307.02      306.64      8.43 o 
   4  13   1      366.27      350.82     10.25 o 
   5  13   1       43.91       36.38      5.12 o 
   6  13   1       64.69       61.85      6.67 o 
   7  13   1        6.00        4.90      1.63 o 
   8  13   1      135.30      133.48      7.12 o 
   9  13   1       53.23       42.95     13.72 o 
  -9  14   1       22.57       15.90      4.02 o 
  -8  14   1        1.40        2.70      2.44 o 
  -7  14   1       12.27       15.14      2.95 o 
  -6  14   1      169.73      166.21     11.93 o 
  -5  14   1        0.87        3.33      1.77 o 
  -4  14   1      325.25      351.44     10.88 o 
  -3  14   1     1206.31     1137.02     24.94 o 
  -2  14   1        8.67       11.45      2.10 o 
  -1  14   1      465.91      518.88     11.10 o 
   0  14   1       40.82       39.28      2.38 o 
   1  14   1       64.45       60.14      2.33 o 
   2  14   1       33.54       51.70      3.15 o 
   3  14   1       22.37       21.25      3.76 o 
   4  14   1      544.21      525.42     12.76 o 
   5  14   1      755.17      699.36     14.91 o 
   6  14   1       22.44       20.28      2.86 o 
   7  14   1       33.61       33.20      5.36 o 
   8  14   1        6.90        6.85      2.27 o 
   9  14   1        4.06        4.40      2.58 o 
  -9  15   1      362.80      377.08     19.49 o 
  -8  15   1        0.24        1.44      2.04 o 
  -7  15   1        3.43        2.25      2.21 o 
  -6  15   1      508.14      505.79     15.47 o 
  -5  15   1       19.72       22.14      3.01 o 
  -4  15   1      237.68      219.74      8.50 o 
  -3  15   1     1968.16     2092.93     34.70 o 
  -2  15   1      503.34      479.03      9.54 o 
  -1  15   1     1470.70     1573.30     29.25 o 
   0  15   1      959.85     1001.09     12.53 o 
   1  15   1      265.31      342.28      7.65 o 
   2  15   1       43.43       51.91      4.70 o 
   3  15   1     1113.05     1144.42     30.92 o 
   4  15   1      585.86      537.60     12.63 o 
   5  15   1      324.86      312.98      8.26 o 
   6  15   1     1125.69     1156.61     36.29 o 
   7  15   1       94.66       76.52      5.26 o 
   8  15   1       23.47       22.32      5.19 o 
   9  15   1        1.31       -0.98      3.53 o 
  -9  16   1        0.45        1.70      2.71 o 
  -8  16   1       27.99       30.68      7.44 o 
  -7  16   1      239.17      245.41     12.30 o 
  -6  16   1       12.41       12.91      2.19 o 
  -5  16   1       75.60       81.91      7.65 o 
  -4  16   1       22.42       19.29      3.67 o 
  -3  16   1      652.12      559.80     17.99 o 
  -2  16   1      595.91      669.31     12.22 o 
  -1  16   1     1317.77     1425.64     23.60 o 
   0  16   1      710.99      666.09      8.04 o 
   1  16   1       44.41       46.78      5.16 o 
   2  16   1      221.10      207.98      6.73 o 
   3  16   1        0.05       -0.14      1.61 o 
   4  16   1      103.47      100.80      6.34 o 
   5  16   1      271.68      264.64     11.09 o 
   6  16   1      418.25      418.50     15.71 o 
   7  16   1      248.62      251.76     11.46 o 
   8  16   1      109.52      113.08      6.57 o 
   9  16   1       31.65       22.08      8.44 o 
  -9  17   1        6.07        7.16      2.85 o 
  -8  17   1       10.86       12.57      3.03 o 
  -7  17   1        3.92        4.23      2.38 o 
  -6  17   1       16.88       20.38      3.59 o 
  -5  17   1       54.28       54.38      7.36 o 
  -4  17   1      556.76      543.59     11.59 o 
  -3  17   1      324.46      325.94     11.54 o 
  -2  17   1        0.47        0.48      0.93 o 
  -1  17   1       42.43       48.82      6.87 o 
   0  17   1       29.60       37.06      4.53 o 
   1  17   1      110.29      133.00      4.90 o 
   2  17   1        0.03        1.44      1.59 o 
   3  17   1      174.50      186.14      6.13 o 
   4  17   1      172.48      172.22      8.44 o 
   5  17   1     1549.36     1600.82     44.09 o 
   6  17   1        3.78        3.87      1.88 o 
   7  17   1       31.84       29.25      6.48 o 
   8  17   1        7.29        6.54      2.85 o 
  -9  18   1       13.62       13.55      4.27 o 
  -8  18   1      148.30      154.75     11.30 o 
  -7  18   1        8.68       11.65      2.83 o 
  -6  18   1       46.64       48.13      7.03 o 
  -5  18   1      125.09      137.62      9.81 o 
  -4  18   1      424.08      407.19     10.94 o 
  -3  18   1      423.37      420.94     13.26 o 
  -2  18   1        5.30        3.82      1.06 o 
  -1  18   1      340.98      348.79     12.52 o 
   0  18   1      385.29      375.65     11.62 o 
   1  18   1        8.81       10.75      2.24 o 
   2  18   1      237.09      224.58      7.37 o 
   3  18   1        1.11       -0.18      1.65 o 
   4  18   1       98.94       87.59      5.90 o 
   5  18   1      101.21       83.82      6.94 o 
   6  18   1      254.70      245.59     11.92 o 
   7  18   1      525.46      529.50     23.16 o 
   8  18   1        8.71        8.15      2.93 o 
  -8  19   1        3.49        4.09      2.53 o 
  -7  19   1      172.10      169.04      9.71 o 
  -6  19   1       93.89      106.46     10.72 o 
  -5  19   1        5.90        6.97      2.04 o 
  -4  19   1     3439.47     3532.00     47.51 o 
  -3  19   1      164.93      154.92      6.34 o 
  -2  19   1        9.49        3.51      1.20 o 
  -1  19   1       56.10       71.61      5.63 o 
   0  19   1      450.61      483.81     15.35 o 
   1  19   1      831.56      807.50     21.90 o 
   2  19   1       90.17       94.74      6.79 o 
   3  19   1     1115.52     1146.66     19.04 o 
   4  19   1     2528.73     2694.03     55.42 o 
   5  19   1        5.06        5.20      1.85 o 
   6  19   1       91.58       83.68      5.04 o 
   7  19   1       68.25       53.08      8.93 o 
   8  19   1       64.65       49.16     14.66 o 
  -8  20   1       16.24       14.61      4.52 o 
  -7  20   1       59.81       50.05      5.56 o 
  -6  20   1       44.34       51.74      8.46 o 
  -5  20   1       60.67       58.97      8.45 o 
  -4  20   1      860.48      876.96     23.71 o 
  -3  20   1     1380.57     1362.29     24.25 o 
  -2  20   1       15.96       19.96      3.34 o 
  -1  20   1       33.88       32.33      3.92 o 
   0  20   1        0.88        0.40      1.19 o 
   1  20   1      130.64      142.19      6.16 o 
   2  20   1       37.53       37.26      4.02 o 
   3  20   1        0.95        1.26      2.05 o 
   4  20   1      169.65      151.81     11.40 o 
   5  20   1      683.08      694.09     24.96 o 
   6  20   1      448.10      461.61     16.97 o 
   7  20   1      189.40      200.87     12.34 o 
   8  20   1       43.82       24.15      7.76 o 
  -8  21   1        5.09        4.80      2.40 o 
  -7  21   1      292.12      305.69     11.77 o 
  -6  21   1       15.97       17.22      3.08 o 
  -5  21   1      380.28      371.98     14.44 o 
  -4  21   1      569.00      557.83     18.58 o 
  -3  21   1       21.33       18.29      3.47 o 
  -2  21   1       22.71       20.75      3.00 o 
  -1  21   1      169.12      163.02      5.61 o 
   0  21   1      111.68      105.08      9.54 o 
   1  21   1      114.24       97.06      7.33 o 
   2  21   1       86.35       81.96      4.95 o 
   3  21   1      507.51      518.81     13.53 o 
   4  21   1      201.35      208.26     11.40 o 
   5  21   1      126.71      111.87      7.08 o 
   6  21   1       28.20       27.67      5.96 o 
   7  21   1        1.93        3.19      2.65 o 
   8  21   1       47.06       36.46      9.48 o 
  -8  22   1      238.68      246.65     13.81 o 
  -7  22   1      107.59      113.80     11.46 o 
  -6  22   1        2.98        2.30      2.05 o 
  -5  22   1      731.71      745.83     27.23 o 
  -4  22   1       39.45       32.81      5.55 o 
  -3  22   1      138.57      134.80      6.98 o 
  -2  22   1     1319.29     1349.47     33.02 o 
  -1  22   1      628.61      634.10     12.39 o 
   0  22   1     1443.39     1536.08     54.30 o 
   1  22   1       66.30       69.85      5.66 o 
   2  22   1      337.70      315.67     12.57 o 
   3  22   1      861.88      887.70     24.58 o 
   4  22   1       33.76       29.90      5.44 o 
   5  22   1      211.64      193.39      9.77 o 
   6  22   1       93.62       92.46      9.83 o 
   7  22   1      246.39      254.24     18.55 o 
   8  22   1       16.61        9.86      3.41 o 
  -8  23   1       26.40       15.23      5.14 o 
  -7  23   1      365.52      411.81     22.59 o 
  -6  23   1      354.66      397.03     16.96 o 
  -5  23   1      225.75      214.72     12.73 o 
  -4  23   1        0.24        1.15      1.80 o 
  -3  23   1      248.97      260.64      7.42 o 
  -2  23   1       52.63       38.86      6.44 o 
  -1  23   1        0.66        2.42      1.24 o 
   0  23   1      275.14      274.08     12.85 o 
   1  23   1      793.49      819.76     14.63 o 
   2  23   1        9.59        9.66      1.95 o 
   3  23   1       54.79       55.24      6.02 o 
   4  23   1       68.51       67.43      5.26 o 
   5  23   1       41.43       45.67      7.35 o 
   6  23   1        1.78        4.73      2.38 o 
   7  23   1       45.04       31.09      8.47 o 
  -7  24   1       20.64       11.82      3.42 o 
  -6  24   1      164.31      148.66      7.93 o 
  -5  24   1       70.26       61.36      9.60 o 
  -4  24   1        6.63        3.63      2.31 o 
  -3  24   1       36.02       32.62      5.94 o 
  -2  24   1        3.60        4.45      1.83 o 
  -1  24   1        1.21        2.64      1.09 o 
   0  24   1        3.13        4.99      1.77 o 
   1  24   1        6.33        6.26      1.66 o 
   2  24   1       19.59       24.70      4.11 o 
   3  24   1      187.64      188.76      7.63 o 
   4  24   1       77.37       67.98      7.93 o 
   5  24   1       19.61       19.58      4.13 o 
   6  24   1       42.37       36.14      9.29 o 
   7  24   1       14.24       13.48      3.66 o 
  -7  25   1       47.34       43.32      9.19 o 
  -6  25   1       51.56       51.62      9.89 o 
  -5  25   1      181.52      167.10      8.31 o 
  -4  25   1        7.72       10.74      3.20 o 
  -3  25   1       16.08       16.37      3.41 o 
  -2  25   1       59.91       67.94      7.25 o 
  -1  25   1       92.35       97.50     11.32 o 
   0  25   1       62.16       74.24      8.75 o 
   1  25   1      569.63      563.80     20.58 o 
   2  25   1        2.55        3.78      2.76 o 
   3  25   1      447.03      446.57     16.61 o 
   4  25   1      122.72      115.22      6.02 o 
   5  25   1       48.47       49.36      5.28 o 
   6  25   1      121.05      124.71      7.66 o 
   7  25   1       56.76       38.45     13.01 o 
  -7  26   1       41.91       28.02      8.80 o 
  -6  26   1      250.91      272.91     13.29 o 
  -5  26   1      903.47      928.92     35.70 o 
  -4  26   1        1.67        3.86      2.49 o 
  -3  26   1       78.11       78.14      8.84 o 
  -2  26   1      103.84      110.18      5.66 o 
  -1  26   1       38.31       45.06      7.46 o 
   0  26   1      351.25      333.60     13.36 o 
   1  26   1        0.68        0.56      3.12 o 
   2  26   1      877.26      930.43     29.34 o 
   3  26   1      245.68      234.11     12.82 o 
   4  26   1      361.41      367.14     15.76 o 
   5  26   1       45.90       39.23      8.25 o 
   6  26   1        3.68        4.35      3.12 o 
   7  26   1      160.40      165.77     13.02 o 
  -7  27   1      272.73      267.20     18.41 o 
  -6  27   1       30.87       25.92      4.92 o 
  -5  27   1      247.37      223.47     10.75 o 
  -4  27   1        0.10        1.94      1.84 o 
  -3  27   1       74.02       67.88      6.11 o 
  -2  27   1      121.62      114.83      6.85 o 
  -1  27   1       79.07       82.13      7.58 o 
   0  27   1        4.68        2.09      2.52 o 
   1  27   1      608.01      620.92     24.95 o 
   2  27   1       50.13       52.04      8.78 o 
   3  27   1      242.62      241.03     13.08 o 
   4  27   1       19.38       16.65      3.68 o 
   5  27   1      136.96      129.16      6.87 o 
   6  27   1       21.98       20.21      7.16 o 
  -6  28   1       40.23       27.80      7.32 o 
  -5  28   1       99.65       93.06     15.03 o 
  -4  28   1        9.15        8.69      2.35 o 
  -3  28   1      371.51      378.03     19.95 o 
  -2  28   1       45.13       55.09      9.92 o 
  -1  28   1        6.39        7.40      2.45 o 
   0  28   1       98.03       96.47      6.39 o 
   1  28   1      173.13      177.35      7.20 o 
   2  28   1      375.48      418.67     22.15 o 
   3  28   1      173.74      170.71      9.79 o 
   4  28   1      187.33      193.61      7.91 o 
   5  28   1      264.88      257.96     16.57 o 
   6  28   1        1.13        1.99      3.14 o 
  -6  29   1       55.92       48.04     15.16 o 
  -5  29   1       72.90       53.67     10.32 o 
  -4  29   1      203.15      219.80     12.53 o 
  -3  29   1        1.04        1.95      2.92 o 
  -2  29   1       52.01       60.07     11.42 o 
  -1  29   1      273.50      285.53     17.26 o 
   0  29   1      226.13      221.95     16.03 o 
   1  29   1      256.38      267.41     16.17 o 
   2  29   1      241.04      218.60     11.33 o 
   3  29   1        3.55        4.67      1.94 o 
   4  29   1       62.81       63.84     11.91 o 
   5  29   1        2.65        3.77      2.67 o 
   6  29   1      121.13      136.02     17.69 o 
  -6  30   1       66.37       54.57     19.93 o 
  -5  30   1      151.41      185.14     17.45 o 
  -4  30   1       10.27        7.01      2.87 o 
  -3  30   1       29.18       25.34      5.82 o 
  -2  30   1        2.18        4.43      2.50 o 
  -1  30   1       54.40       49.23      9.60 o 
   0  30   1        9.88        8.80      3.14 o 
   1  30   1      280.94      316.12     15.86 o 
   2  30   1      266.57      269.28     14.43 o 
   3  30   1       13.91       13.55      3.17 o 
   4  30   1       15.73       14.16      3.60 o 
   5  30   1       22.70       13.98      5.96 o 
  -5  31   1        0.00        3.28      2.70 o 
  -4  31   1        9.28        5.93      3.28 o 
  -3  31   1       18.73       15.08      4.74 o 
  -2  31   1       35.52       30.30      8.37 o 
  -1  31   1        5.19        7.11      2.50 o 
   0  31   1        6.72        5.45      2.88 o 
   1  31   1       68.30       59.49     12.04 o 
   2  31   1       22.73       22.94      5.13 o 
   3  31   1        1.62        5.68      2.41 o 
   4  31   1       18.36       15.77      3.53 o 
   5  31   1        4.03        5.89      3.36 o 
  -5  32   1      111.24      105.74     16.45 o 
  -4  32   1       80.32       62.15     16.44 o 
  -3  32   1        2.22        3.54      2.01 o 
  -2  32   1      169.84      190.13     15.88 o 
  -1  32   1       45.71       39.15      8.81 o 
   0  32   1       47.72       50.25     13.37 o 
   1  32   1       41.39       35.21      7.26 o 
   2  32   1      238.71      259.61     15.92 o 
   3  32   1        8.61        7.09      2.37 o 
   4  32   1       57.65       40.39     14.16 o 
   5  32   1       17.53       16.60      9.12 o 
  -4  33   1       80.20       51.17     15.37 o 
  -3  33   1       18.23       17.11      4.33 o 
  -2  33   1      163.70      174.37     13.14 o 
  -1  33   1      232.28      226.82     15.86 o 
   0  33   1       13.09       10.56      4.52 o 
   1  33   1       50.23       65.85     15.75 o 
   2  33   1       30.16       20.37      4.66 o 
   3  33   1      365.63      370.46     14.27 o 
   4  33   1        1.76        0.97      4.55 o 
  -4  34   1        0.87        3.49      2.62 o 
  -3  34   1       53.25       38.03     13.32 o 
  -2  34   1       20.25       13.07      4.63 o 
  -1  34   1      165.87      179.91     15.40 o 
   0  34   1       17.03       15.09      4.29 o 
   1  34   1        1.94        0.93      2.99 o 
   2  34   1        6.38        5.43      2.94 o 
   3  34   1       52.19       37.74     15.11 o 
   4  34   1       49.79       39.31     16.09 o 
  -3  35   1        0.00        3.86      2.48 o 
  -2  35   1      148.38      176.09     17.09 o 
  -1  35   1       40.29       41.54     10.73 o 
   0  35   1       13.52       13.44      4.94 o 
   1  35   1       81.51       61.36     14.37 o 
   2  35   1       82.08       76.04     26.46 o 
   3  35   1      139.28      152.27     22.41 o 
  -2  36   1       45.96       28.37     13.84 o 
  -1  36   1       16.18       18.50      5.57 o 
   0  36   1      156.26      179.76     15.91 o 
   1  36   1      133.46      117.41     16.36 o 
   2  36   1        2.32        6.58      3.53 o 
  -1  37   1       78.43       51.84     19.25 o 
   0  37   1        0.14        2.96      2.30 o 
   1  37   1       52.69       53.67     15.97 o 
 -10   0   2       34.78       30.95     16.42 o 
  -9   0   2        5.76        6.81      4.49 o 
  -8   0   2      104.79      102.86     30.94 o 
  -7   0   2     1460.51     1523.88    101.74 o 
  -6   0   2      414.55      361.45     16.36 o 
  -5   0   2       35.67       45.00     13.04 o 
  -4   0   2       37.44       54.20     14.39 o 
  -3   0   2      710.69      636.86     29.99 o 
  -2   0   2      486.74      519.45      8.00 o 
  -1   0   2      396.34      312.08      5.09 o 
   0   0   2        8.87       11.10      2.15 o 
   1   0   2     3309.12     3217.79     54.82 o 
   2   0   2     2660.63     2655.65     38.57 o 
   3   0   2      909.53      780.43    105.60 o 
   4   0   2        1.84        1.45      2.81 o 
   5   0   2       28.10       32.38      9.26 o 
   6   0   2      306.07      299.00     22.13 o 
   7   0   2      226.29      247.34     22.17 o 
   8   0   2        4.84        6.27      5.76 o 
   9   0   2      161.30      156.03     17.41 o 
 -10   1   2       42.66       35.57     11.65 o 
  -9   1   2       20.37       18.79      4.94 o 
  -8   1   2       38.29       38.28      7.53 o 
  -7   1   2     1252.96     1194.28     59.44 o 
  -6   1   2      182.67      162.96      9.97 o 
  -5   1   2      485.77      504.12     18.12 o 
  -4   1   2     1083.71     1146.42     18.49 o 
  -3   1   2        1.79        2.12      1.03 o 
  -2   1   2        3.46        7.04      1.15 o 
  -1   1   2      394.02      365.92      5.70 o 
   0   1   2      400.49      380.13      7.09 o 
   1   1   2     2135.67     2171.92     24.88 o 
   2   1   2      376.09      372.94      5.94 o 
   3   1   2     2430.38     2639.26     35.43 o 
   4   1   2       18.79       24.34      4.12 o 
   5   1   2      300.56      295.14      9.26 o 
   6   1   2       12.47       12.15      1.21 o 
   7   1   2        0.69        2.48      2.56 o 
   8   1   2      250.38      253.88     15.43 o 
   9   1   2        9.19        3.28      3.00 o 
 -10   2   2        2.29        2.75      3.66 o 
  -9   2   2        0.14        0.46      3.93 o 
  -8   2   2       86.74       97.95     13.86 o 
  -7   2   2      187.66      184.09     17.23 o 
  -6   2   2      147.91      151.69     19.25 o 
  -5   2   2       97.90      100.97     17.28 o 
  -4   2   2        6.83        9.15      2.96 o 
  -3   2   2     1191.77     1196.94     17.60 o 
  -2   2   2      347.33      335.82      5.63 o 
  -1   2   2      402.45      358.48      4.89 o 
   0   2   2     2625.75     2710.14     26.88 o 
   1   2   2     5658.02     5609.25     54.21 o 
   2   2   2     3549.36     3792.57     32.43 o 
   3   2   2     1619.87     1746.01     31.06 o 
   4   2   2       65.12       79.86      4.09 o 
   5   2   2       50.52       51.49      4.56 o 
   6   2   2       84.73       81.74      4.76 o 
   7   2   2      138.19      118.34     10.36 o 
   8   2   2        8.56        7.73      3.52 o 
   9   2   2       97.73       83.49     21.89 o 
 -10   3   2       12.21        8.52      4.38 o 
  -9   3   2      210.33      207.80     16.10 o 
  -8   3   2       18.30       16.13      3.62 o 
  -7   3   2      114.68      105.88     15.97 o 
  -6   3   2      238.58      225.31     14.91 o 
  -5   3   2     1362.00     1480.63     48.12 o 
  -4   3   2     1214.27     1271.76     16.80 o 
  -3   3   2      304.66      312.67      7.72 o 
  -2   3   2       89.76       92.92      2.34 o 
  -1   3   2      403.41      403.77      8.42 o 
   0   3   2     1708.35     1661.82     14.21 o 
   1   3   2     3151.74     3081.38     37.46 o 
   2   3   2     2834.22     2977.91     40.42 o 
   3   3   2     3078.24     3171.27     65.19 o 
   4   3   2     1293.77     1366.74     25.14 o 
   5   3   2       38.88       36.33      5.04 o 
   6   3   2       11.06       12.05      2.06 o 
   7   3   2       42.15       44.45      6.25 o 
   8   3   2       53.38       54.11      9.76 o 
   9   3   2       39.98       34.76      8.96 o 
 -10   4   2      305.60      306.87     18.99 o 
  -9   4   2      105.85       99.09     17.00 o 
  -8   4   2        9.99       12.74      3.54 o 
  -7   4   2      181.93      193.01     14.76 o 
  -6   4   2     1748.87     1780.38     39.76 o 
  -5   4   2      813.41      813.27     28.52 o 
  -4   4   2      698.65      800.30     13.02 o 
  -3   4   2      426.65      406.41      7.40 o 
  -2   4   2     2145.88     2260.93     30.21 o 
  -1   4   2      184.99      190.05      3.70 o 
   0   4   2        3.85        1.55      0.59 o 
   1   4   2      723.85      783.41      9.95 o 
   2   4   2     7140.72     7118.84    100.04 o 
   3   4   2      433.40      435.02      7.63 o 
   4   4   2      214.75      213.11      8.23 o 
   5   4   2       27.21       30.29      4.82 o 
   6   4   2      433.33      438.27     12.55 o 
   7   4   2      137.04      134.56      8.32 o 
   8   4   2       24.40       19.93      4.59 o 
   9   4   2      152.43      174.43     10.30 o 
 -10   5   2        1.53        3.21      4.58 o 
  -9   5   2        3.16        3.59      3.48 o 
  -8   5   2        0.72        1.21      4.09 o 
  -7   5   2      156.75      159.01     16.97 o 
  -6   5   2      642.08      615.99     15.22 o 
  -5   5   2      496.55      553.90     19.69 o 
  -4   5   2        3.24        7.51      3.66 o 
  -3   5   2      197.04      205.44      8.33 o 
  -2   5   2     1860.40     2171.85     28.39 o 
  -1   5   2      836.03      836.57     11.96 o 
   0   5   2     1498.48     1458.04     29.10 o 
   1   5   2     1169.05     1277.88     20.85 o 
   2   5   2       75.67       92.07      3.86 o 
   3   5   2      396.23      407.33      6.90 o 
   4   5   2      148.92      150.76      6.31 o 
   5   5   2        7.97       16.21      2.84 o 
   6   5   2      155.32      140.51      6.23 o 
   7   5   2       15.64       12.79      3.88 o 
   8   5   2       89.42       90.07     14.30 o 
   9   5   2       17.11        9.47      4.36 o 
 -10   6   2      202.68      216.04     23.56 o 
  -9   6   2       42.00       36.25      8.05 o 
  -8   6   2      252.71      263.97     18.12 o 
  -7   6   2       48.23       52.01      9.28 o 
  -6   6   2        5.05        8.23      3.27 o 
  -5   6   2        5.55        4.55      2.14 o 
  -4   6   2      224.68      223.44     10.87 o 
  -3   6   2     1443.67     1619.23     28.17 o 
  -2   6   2       40.62       58.47      2.80 o 
  -1   6   2     6581.65     6582.82     88.52 o 
   0   6   2      629.02      570.82     16.03 o 
   1   6   2      127.20      124.86      2.65 o 
   2   6   2     2525.92     2464.40     46.03 o 
   3   6   2      307.14      345.83      8.44 o 
   4   6   2      324.38      301.70     10.63 o 
   5   6   2      648.07      647.14     17.65 o 
   6   6   2        8.33        6.44      2.34 o 
   7   6   2      182.62      187.37     10.01 o 
   8   6   2        2.03       -1.00      3.29 o 
   9   6   2       11.45        7.95      3.92 o 
 -10   7   2        8.32        9.39      2.88 o 
  -9   7   2       33.26       29.97      6.27 o 
  -8   7   2        1.71        4.45      3.11 o 
  -7   7   2        1.01        1.93      2.59 o 
  -6   7   2       53.76       52.83      8.78 o 
  -5   7   2      142.99      116.22     10.35 o 
  -4   7   2       56.07       30.46      7.49 o 
  -3   7   2      557.95      635.24     12.17 o 
  -2   7   2     4489.37     4522.42     51.17 o 
  -1   7   2     1002.90     1008.28     12.41 o 
   0   7   2     1423.86     1375.38     28.70 o 
   1   7   2      483.08      435.94     10.56 o 
   2   7   2       11.23       11.31      1.33 o 
   3   7   2        9.05       21.33      1.90 o 
   4   7   2      183.67      182.01      9.14 o 
   5   7   2       10.88       11.96      3.07 o 
   6   7   2      564.20      545.96     18.02 o 
   7   7   2      222.66      227.54      9.66 o 
   8   7   2      158.28      183.35      9.27 o 
   9   7   2       13.19       13.52      5.04 o 
 -10   8   2        2.93        3.18      3.65 o 
  -9   8   2        0.75        1.38      3.36 o 
  -8   8   2        1.73        4.92      2.79 o 
  -7   8   2      189.08      204.13     12.27 o 
  -6   8   2     1017.13     1000.68     24.40 o 
  -5   8   2      300.27      274.34     11.57 o 
  -4   8   2        0.31        1.34      2.67 o 
  -3   8   2     1414.62     1462.00     57.94 o 
  -2   8   2      241.74      257.20      5.05 o 
  -1   8   2      290.51      249.11      4.13 o 
   0   8   2      615.19      633.68      8.41 o 
   1   8   2     5635.79     5761.57     64.38 o 
   2   8   2     1524.45     1702.45     17.72 o 
   3   8   2      203.68      249.30      6.36 o 
   4   8   2       94.44       86.20      6.64 o 
   5   8   2      110.45      122.70      7.45 o 
   6   8   2        0.71        2.83      1.88 o 
   7   8   2      125.73       98.92      8.58 o 
   8   8   2        5.53        6.37      2.17 o 
   9   8   2      230.01      259.67     12.37 o 
 -10   9   2       38.23       28.12     10.37 o 
  -9   9   2       16.43       16.92      4.92 o 
  -8   9   2       27.40       20.65      5.14 o 
  -7   9   2      104.19      106.40     16.69 o 
  -6   9   2      111.99      130.06     19.84 o 
  -5   9   2      121.81      134.98     11.32 o 
  -4   9   2      408.94      433.83     14.46 o 
  -3   9   2        0.05        1.20      1.38 o 
  -2   9   2     2057.30     2193.95     24.79 o 
  -1   9   2      923.93      961.71     25.02 o 
   0   9   2        4.39        3.13      0.71 o 
   1   9   2      752.04      847.83     16.41 o 
   2   9   2       17.66       23.34      2.28 o 
   3   9   2      117.06      101.92      3.52 o 
   4   9   2       22.45       24.96      4.21 o 
   5   9   2      111.52       96.83      7.14 o 
   6   9   2      343.35      323.10     11.39 o 
   7   9   2       10.84       10.51      2.61 o 
   8   9   2       99.22       99.55     17.54 o 
   9   9   2       37.19       31.23      9.12 o 
  -9  10   2       25.74       21.14      5.29 o 
  -8  10   2      464.92      492.42     24.55 o 
  -7  10   2       40.66       47.33     10.19 o 
  -6  10   2      142.76      137.73     11.89 o 
  -5  10   2        0.42        2.40      2.55 o 
  -4  10   2      257.00      261.87     11.84 o 
  -3  10   2     1176.42     1257.26     17.46 o 
  -2  10   2       42.94       45.26      3.53 o 
  -1  10   2       32.38       29.79      1.93 o 
   0  10   2      864.34      845.21     15.73 o 
   1  10   2     1342.57     1423.63     29.72 o 
   2  10   2      915.31      910.33     12.00 o 
   3  10   2       85.32       99.10      3.71 o 
   4  10   2     1165.70     1167.26     33.91 o 
   5  10   2      589.69      571.81     13.55 o 
   6  10   2       60.75       69.79     11.88 o 
   7  10   2        3.59        4.22      1.94 o 
   8  10   2        3.32        5.38      2.62 o 
   9  10   2       71.84       74.94     11.09 o 
  -9  11   2       79.61       80.10     11.60 o 
  -8  11   2       65.76       53.16     10.48 o 
  -7  11   2      142.39      138.80     11.41 o 
  -6  11   2       11.23       12.91      3.10 o 
  -5  11   2      704.07      720.95     22.41 o 
  -4  11   2      209.41      177.91     10.52 o 
  -3  11   2      146.78      151.57      8.25 o 
  -2  11   2     5307.29     5593.49    138.13 o 
  -1  11   2     2169.69     2082.56     94.35 o 
   0  11   2      295.85      276.78     20.11 o 
   1  11   2     2206.82     2186.62     63.41 o 
   2  11   2      221.62      257.62      7.96 o 
   3  11   2      576.38      592.31     13.67 o 
   4  11   2      139.77      160.45      7.51 o 
   5  11   2     1052.64     1012.03     17.98 o 
   6  11   2      678.05      678.66     24.17 o 
   7  11   2        0.61        2.07      1.66 o 
   8  11   2       40.42       48.17     12.27 o 
   9  11   2      178.21      195.29     14.84 o 
  -9  12   2       91.63       80.19     20.97 o 
  -8  12   2       45.43       39.28      7.73 o 
  -7  12   2      375.66      350.88     17.42 o 
  -6  12   2       16.65       31.85      4.97 o 
  -5  12   2       48.36       79.29     11.73 o 
  -4  12   2      298.33      354.87     13.58 o 
  -3  12   2      567.35      692.56     15.94 o 
  -2  12   2      545.75      566.74      7.91 o 
  -1  12   2     2077.36     2147.14     23.63 o 
   0  12   2      889.05      886.05     20.61 o 
   1  12   2     1040.77     1082.97     20.29 o 
   2  12   2     1511.03     1749.34     27.28 o 
   3  12   2        7.23        4.62      0.99 o 
   4  12   2      318.86      314.83      9.45 o 
   5  12   2      186.13      171.25      6.52 o 
   6  12   2       75.20       69.98      5.71 o 
   7  12   2       43.76       40.08      6.78 o 
   8  12   2       18.64       16.32      4.34 o 
   9  12   2       50.38       47.80     13.54 o 
  -9  13   2      497.68      466.74     15.41 o 
  -8  13   2        2.43       -1.85      4.45 o 
  -7  13   2       99.83      115.17     11.08 o 
  -6  13   2      459.00      470.27     16.48 o 
  -5  13   2        3.07        8.43      2.37 o 
  -4  13   2      690.02      785.40     26.68 o 
  -3  13   2      146.96      139.92      5.93 o 
  -2  13   2       19.75       11.05      2.41 o 
  -1  13   2        0.08        0.08      0.69 o 
   0  13   2      659.23      653.00     16.06 o 
   1  13   2      973.49      936.93     20.95 o 
   2  13   2      244.46      268.74      9.28 o 
   3  13   2      481.93      454.84     11.91 o 
   4  13   2      340.48      310.87      8.69 o 
   5  13   2      260.15      247.19      6.76 o 
   6  13   2       51.55       54.29      8.34 o 
   7  13   2      128.51      119.65      6.72 o 
   8  13   2       78.94       75.09     17.08 o 
   9  13   2      101.44       84.00     22.65 o 
  -9  14   2       32.95       32.58      8.37 o 
  -8  14   2       37.04       31.87      8.60 o 
  -7  14   2       22.59       20.74      3.72 o 
  -6  14   2      263.84      267.09      9.39 o 
  -5  14   2      883.47      769.91     59.10 o 
  -4  14   2        6.98       13.08      3.04 o 
  -3  14   2      195.67      166.76      9.68 o 
  -2  14   2      346.58      349.88     14.01 o 
  -1  14   2      537.49      521.22      9.42 o 
   0  14   2      164.56      162.02      5.68 o 
   1  14   2      131.82      127.08      4.79 o 
   2  14   2       14.64        8.11      1.53 o 
   3  14   2       42.07       41.78      3.66 o 
   4  14   2        1.32        3.25      1.41 o 
   5  14   2      131.99      117.09      5.13 o 
   6  14   2      921.95      928.37     36.76 o 
   7  14   2      147.25      136.25      6.48 o 
   8  14   2        4.60        8.33      2.96 o 
   9  14   2       74.53       58.29     19.36 o 
  -9  15   2       94.03       98.30     10.23 o 
  -8  15   2       10.19       10.35      2.49 o 
  -7  15   2       46.75       43.89      9.25 o 
  -6  15   2        8.81       10.06      2.60 o 
  -5  15   2      557.70      490.95     16.46 o 
  -4  15   2        2.84        4.30      2.48 o 
  -3  15   2       75.82       74.94      6.70 o 
  -2  15   2      670.91      660.98     12.70 o 
  -1  15   2      181.99      185.68      6.83 o 
   0  15   2      132.61      127.10      5.04 o 
   1  15   2       79.19       74.62      4.83 o 
   2  15   2      388.51      420.85     11.12 o 
   3  15   2       55.82       60.45      4.53 o 
   4  15   2       69.43       60.52      5.17 o 
   5  15   2      499.52      525.20     15.43 o 
   6  15   2      376.45      352.69     16.87 o 
   7  15   2        0.04       -0.57      2.79 o 
   8  15   2       13.40       13.04      4.46 o 
  -9  16   2        0.03       -0.06      2.78 o 
  -8  16   2        1.31        5.73      2.77 o 
  -7  16   2       73.90       65.99      8.39 o 
  -6  16   2      136.09      139.73     10.82 o 
  -5  16   2       79.06       72.53     10.91 o 
  -4  16   2       14.46       20.64      3.88 o 
  -3  16   2      312.85      297.80      9.61 o 
  -2  16   2      104.67      118.35     11.05 o 
  -1  16   2     1213.00     1187.11     31.83 o 
   0  16   2      386.19      389.14     10.57 o 
   1  16   2      402.59      443.06      8.73 o 
   2  16   2      298.31      291.39      8.29 o 
   3  16   2       61.14       66.17      5.34 o 
   4  16   2        2.90        3.03      1.62 o 
   5  16   2       63.37       62.73      8.05 o 
   6  16   2       14.40       14.01      3.41 o 
   7  16   2      538.19      545.92     20.25 o 
   8  16   2      140.35      147.54      9.57 o 
  -9  17   2      106.19       95.30      9.45 o 
  -8  17   2        5.34        6.76      2.38 o 
  -7  17   2      244.63      253.37     11.31 o 
  -6  17   2        3.40        7.23      1.82 o 
  -5  17   2      287.60      280.66     11.54 o 
  -4  17   2      137.74      142.04      8.72 o 
  -3  17   2      381.26      349.25     15.25 o 
  -2  17   2     1006.53      981.74     28.88 o 
  -1  17   2        1.23        0.29      0.99 o 
   0  17   2      651.33      645.97     19.59 o 
   1  17   2      222.57      203.47      7.36 o 
   2  17   2       95.92       98.90      6.43 o 
   3  17   2      168.33      149.55      7.81 o 
   4  17   2       86.84       87.05      5.66 o 
   5  17   2       23.52       25.52      4.88 o 
   6  17   2      390.13      387.18     21.09 o 
   7  17   2      192.28      178.28      9.81 o 
   8  17   2      273.15      299.06     12.34 o 
  -9  18   2        3.45        3.40      2.27 o 
  -8  18   2      471.23      501.45     27.32 o 
  -7  18   2        7.84        4.01      2.55 o 
  -6  18   2       54.45       56.38      7.65 o 
  -5  18   2      401.25      406.50     14.33 o 
  -4  18   2      402.37      393.95     10.31 o 
  -3  18   2      885.97      836.18     23.99 o 
  -2  18   2       26.22       27.13      4.52 o 
  -1  18   2      158.85      145.11     10.26 o 
   0  18   2     1132.10     1150.32     33.82 o 
   1  18   2      463.15      444.02     13.68 o 
   2  18   2       39.84       34.75      3.77 o 
   3  18   2      423.51      436.63      8.62 o 
   4  18   2      271.76      271.29      7.42 o 
   5  18   2       67.09       75.73      5.02 o 
   6  18   2      180.98      181.06      9.41 o 
   7  18   2      252.55      261.70     14.16 o 
   8  18   2       23.23       26.71      6.99 o 
  -8  19   2       30.73       14.05      4.42 o 
  -7  19   2       99.31       91.08      5.70 o 
  -6  19   2       60.07       51.97      9.92 o 
  -5  19   2       82.51       87.98      9.26 o 
  -4  19   2      178.98      220.00      6.95 o 
  -3  19   2      720.41      680.67     20.00 o 
  -2  19   2      438.04      389.73     13.90 o 
  -1  19   2      415.74      440.20     14.22 o 
   0  19   2      425.66      392.90     16.22 o 
   1  19   2      495.96      497.45     14.35 o 
   2  19   2       53.08       50.31      3.36 o 
   3  19   2      323.24      298.03      7.30 o 
   4  19   2       42.45       45.84      5.69 o 
   5  19   2       40.16       40.25      7.32 o 
   6  19   2      107.07      107.45      6.33 o 
   7  19   2      233.28      248.58     13.52 o 
   8  19   2       71.11       61.67     10.03 o 
  -8  20   2       36.04       31.10      5.57 o 
  -7  20   2        4.19        4.20      2.15 o 
  -6  20   2      222.79      237.57     11.52 o 
  -5  20   2      824.65      845.96     30.22 o 
  -4  20   2       13.02        5.40      1.69 o 
  -3  20   2      110.40      102.15      5.06 o 
  -2  20   2       14.52       12.33      2.85 o 
  -1  20   2       68.63       62.89      9.24 o 
   0  20   2      663.89      627.59     17.33 o 
   1  20   2       62.46       56.83      7.28 o 
   2  20   2     1258.03     1271.41     23.63 o 
   3  20   2      704.63      740.57     14.70 o 
   4  20   2      139.21      129.24      4.36 o 
   5  20   2        1.65        1.65      1.38 o 
   6  20   2       28.65       29.52      6.14 o 
   7  20   2       30.33       23.62      6.88 o 
   8  20   2       33.02       27.21     10.11 o 
  -8  21   2       15.35       16.09      5.02 o 
  -7  21   2       75.16       70.69     10.99 o 
  -6  21   2       71.30       82.16     13.18 o 
  -5  21   2        3.85        4.43      2.48 o 
  -4  21   2      214.26      215.71     13.38 o 
  -3  21   2       85.21       80.79      6.74 o 
  -2  21   2      441.84      438.90      9.84 o 
  -1  21   2        0.25        0.75      3.20 o 
   0  21   2      690.16      671.72     15.09 o 
   1  21   2      187.31      180.00     10.19 o 
   2  21   2        3.21        4.85      1.16 o 
   3  21   2      127.82      118.15      7.65 o 
   4  21   2      198.09      201.28      8.38 o 
   5  21   2      116.26      128.16      9.19 o 
   6  21   2      110.02      126.49      9.65 o 
   7  21   2       21.85       19.67      6.68 o 
  -8  22   2       17.32       11.35      3.12 o 
  -7  22   2        0.67        1.29      2.47 o 
  -6  22   2        2.42        2.98      1.85 o 
  -5  22   2      277.08      258.96     15.19 o 
  -4  22   2      237.33      203.89      9.16 o 
  -3  22   2      205.59      173.54     11.05 o 
  -2  22   2      109.45      101.51      7.30 o 
  -1  22   2      680.52      750.78     35.23 o 
   0  22   2        0.18       -0.31      2.70 o 
   1  22   2        1.17       -1.29      2.76 o 
   2  22   2       57.28       61.61      3.49 o 
   3  22   2      856.76      916.36     26.20 o 
   4  22   2       93.21       90.90      5.38 o 
   5  22   2      293.35      270.86     11.31 o 
   6  22   2       18.21       19.92      5.63 o 
   7  22   2       90.05       98.53     11.15 o 
  -8  23   2        0.20        1.14      2.17 o 
  -7  23   2       35.29       37.52      7.52 o 
  -6  23   2        4.89        3.63      3.39 o 
  -5  23   2      204.45      196.46     15.21 o 
  -4  23   2      673.53      641.10     25.49 o 
  -3  23   2      314.78      295.99     10.71 o 
  -2  23   2       83.09       76.53      5.01 o 
  -1  23   2        6.58        6.09      2.42 o 
   0  23   2      589.61      616.35     15.99 o 
   1  23   2      328.47      334.39     10.25 o 
   2  23   2        0.71       -2.55      4.06 o 
   3  23   2       92.85       95.02      4.36 o 
   4  23   2       23.39       24.40      5.83 o 
   5  23   2      228.55      232.60     13.33 o 
   6  23   2        3.07        4.08      2.78 o 
   7  23   2        0.53        1.68      3.33 o 
  -7  24   2        0.01       -0.30      2.30 o 
  -6  24   2      963.24     1036.69     33.97 o 
  -5  24   2      188.27      189.57     10.45 o 
  -4  24   2      266.10      272.39     12.80 o 
  -3  24   2        7.97        3.87      1.72 o 
  -2  24   2       39.41       35.94      4.00 o 
  -1  24   2      350.05      359.64     14.12 o 
   0  24   2       36.92       19.33     15.57 o 
   1  24   2      168.91      175.82     10.16 o 
   2  24   2     1503.05     1675.73     31.57 o 
   3  24   2       38.66       40.22      7.12 o 
   4  24   2       43.44       44.32      7.72 o 
   5  24   2       15.78       16.43      5.02 o 
   6  24   2       36.59       28.56     10.01 o 
   7  24   2      109.00      118.22     17.10 o 
  -7  25   2      304.61      293.92     16.02 o 
  -6  25   2      210.96      191.24     12.10 o 
  -5  25   2        5.66        2.17      1.81 o 
  -4  25   2      196.25      197.84     15.14 o 
  -3  25   2      124.10      115.58      8.27 o 
  -2  25   2       31.20       31.06      6.73 o 
  -1  25   2       33.02       34.41      6.21 o 
   0  25   2      521.89      551.63     20.27 o 
   1  25   2     1274.75     1298.82     49.66 o 
   2  25   2       46.61       42.85      7.00 o 
   3  25   2      582.74      609.07     24.41 o 
   4  25   2      478.53      490.94     19.69 o 
   5  25   2       21.81       24.07      4.99 o 
   6  25   2       45.01       31.76      8.40 o 
   7  25   2       38.78       24.62      8.57 o 
  -7  26   2        2.75        4.34      2.45 o 
  -6  26   2      129.25      103.87     17.67 o 
  -5  26   2       90.15       82.16     15.53 o 
  -4  26   2       58.88       43.62      8.69 o 
  -3  26   2       39.68       33.86      8.22 o 
  -2  26   2        2.72        3.23      2.01 o 
  -1  26   2      109.76      115.99      8.69 o 
   0  26   2        0.27       -0.19      2.75 o 
   1  26   2      270.55      272.52     13.78 o 
   2  26   2      346.87      381.70     17.79 o 
   3  26   2        9.40        5.77      2.20 o 
   4  26   2        1.74        2.44      2.21 o 
   5  26   2       14.74       10.59      3.26 o 
   6  26   2       49.36       42.51     15.30 o 
  -7  27   2      134.45      102.90     11.94 o 
  -6  27   2      146.99      138.35      8.06 o 
  -5  27   2        4.76        6.15      3.25 o 
  -4  27   2      430.63      427.32     21.54 o 
  -3  27   2       80.81       63.40     11.53 o 
  -2  27   2      114.19      134.51      8.82 o 
  -1  27   2      168.12      187.38      9.36 o 
   0  27   2        0.73        1.50      1.52 o 
   1  27   2      263.00      267.77     13.54 o 
   2  27   2      233.50      241.93     16.42 o 
   3  27   2       62.09       54.47      5.86 o 
   4  27   2       42.17       37.93      7.33 o 
   5  27   2       68.02       65.68     15.03 o 
   6  27   2       28.94       23.06      9.87 o 
  -6  28   2       16.02       19.05      4.43 o 
  -5  28   2       44.11       47.83      9.49 o 
  -4  28   2        1.05        3.25      2.31 o 
  -3  28   2      251.78      267.32     16.64 o 
  -2  28   2      122.98      113.91     14.64 o 
  -1  28   2      152.03      157.46     13.58 o 
   0  28   2       46.98       55.35      9.23 o 
   1  28   2       77.20       79.59      6.40 o 
   2  28   2      157.68      152.33      7.68 o 
   3  28   2       16.24       14.71      3.81 o 
   4  28   2      322.49      365.72     16.91 o 
   5  28   2       20.24       19.97      6.67 o 
   6  28   2       10.38        4.81      3.16 o 
  -6  29   2       18.86       12.97      3.62 o 
  -5  29   2      139.98      136.21     10.13 o 
  -4  29   2        0.50        3.34      2.86 o 
  -3  29   2        6.81        5.33      3.38 o 
  -2  29   2       25.69       29.65      6.71 o 
  -1  29   2        1.26        2.96      2.77 o 
   0  29   2        0.39        3.77      1.86 o 
   1  29   2        2.51        3.74      1.85 o 
   2  29   2      301.33      341.99     18.52 o 
   3  29   2       58.14       50.80      6.69 o 
   4  29   2       19.29       14.44      4.68 o 
   5  29   2        1.71        1.35      3.28 o 
  -6  30   2        3.23        3.33      2.45 o 
  -5  30   2      121.95      149.52      8.83 o 
  -4  30   2      174.93      149.79     22.81 o 
  -3  30   2      295.08      298.88     14.52 o 
  -2  30   2        0.09        2.77      2.41 o 
  -1  30   2        7.91        7.82      3.00 o 
   0  30   2      137.32      121.56      8.75 o 
   1  30   2      122.87      126.13      8.69 o 
   2  30   2      163.05      139.96      7.52 o 
   3  30   2        0.02        3.30      1.95 o 
   4  30   2      252.18      254.11     18.27 o 
   5  30   2       11.94       13.75      4.02 o 
  -5  31   2       30.01       32.74      9.24 o 
  -4  31   2       42.20       49.45     10.89 o 
  -3  31   2       93.80       90.58     20.65 o 
  -2  31   2       38.00       33.53      7.52 o 
  -1  31   2      263.85      272.77     13.66 o 
   0  31   2      130.28      137.79     10.58 o 
   1  31   2        4.63        7.26      2.78 o 
   2  31   2      261.72      281.37     22.34 o 
   3  31   2       65.81       58.77     14.28 o 
   4  31   2        5.70        3.64      2.69 o 
   5  31   2      107.10      109.36     15.44 o 
  -5  32   2       48.81       31.20     13.98 o 
  -4  32   2       14.93       10.31      5.00 o 
  -3  32   2       24.88       21.99      5.95 o 
  -2  32   2       99.64       98.97      9.17 o 
  -1  32   2       88.41       81.39     17.41 o 
   0  32   2      275.37      273.23     15.17 o 
   1  32   2       54.75       51.05     13.53 o 
   2  32   2       13.22       17.02      4.90 o 
   3  32   2       10.31       12.30      3.59 o 
   4  32   2       78.88       51.40     20.68 o 
  -4  33   2        2.19        3.14      3.13 o 
  -3  33   2        4.42        6.99      3.07 o 
  -2  33   2        0.40        5.08      3.03 o 
  -1  33   2        5.25        6.05      2.58 o 
   0  33   2      287.30      295.45     23.82 o 
   1  33   2      285.70      308.99     25.58 o 
   2  33   2       10.20       10.12      4.69 o 
   3  33   2       63.12       45.64     15.81 o 
   4  33   2        2.68        3.65      3.44 o 
  -4  34   2       35.07       22.71      9.10 o 
  -3  34   2       90.09       88.57     10.84 o 
  -2  34   2       67.58       54.61     12.65 o 
  -1  34   2       69.47       62.18     17.63 o 
   0  34   2      207.45      216.45     18.37 o 
   1  34   2      148.70      147.05     15.28 o 
   2  34   2       66.27       60.18     17.66 o 
   3  34   2        6.33        7.76      4.36 o 
  -3  35   2      141.29      124.60     14.87 o 
  -2  35   2      109.73       99.98     16.46 o 
  -1  35   2       52.43       49.80     14.29 o 
   0  35   2        0.02        1.59      5.27 o 
   1  35   2        4.21        3.48      3.70 o 
   2  35   2       13.92        9.50      5.25 o 
  -2  36   2       14.45        9.22      4.40 o 
  -1  36   2       16.52       15.36      5.43 o 
   0  36   2        3.34        5.66      3.81 o 
   1  36   2       23.25       17.36      6.27 o 
 -10   1   3       13.46       13.25      3.18 o 
  -9   1   3      207.73      220.29     19.35 o 
  -8   1   3       21.99       20.10      4.36 o 
  -7   1   3      103.52      112.20     16.07 o 
  -6   1   3       93.36      100.21     14.87 o 
  -5   1   3      990.62      972.84     32.66 o 
  -4   1   3      726.62      741.56     20.30 o 
  -3   1   3     1035.48     1146.67     33.21 o 
  -2   1   3      351.60      316.33      6.51 o 
  -1   1   3     1088.67     1180.91     13.80 o 
   0   1   3       30.89       19.78      1.39 o 
   1   1   3      254.93      200.90      2.85 o 
   2   1   3       49.51       69.38      3.53 o 
   3   1   3     1630.16     1680.56     23.59 o 
   4   1   3       18.06       16.95      3.56 o 
   5   1   3      384.34      397.71     10.82 o 
   6   1   3       46.93       55.35     10.73 o 
   7   1   3        0.04        2.53      2.28 o 
   8   1   3       12.13       11.52      4.09 o 
   9   1   3       17.15       17.60      6.36 o 
 -10   2   3       36.58       31.23      8.15 o 
  -9   2   3       92.45       90.08     15.57 o 
  -8   2   3        9.62        9.32      3.91 o 
  -7   2   3       97.80      107.05     14.09 o 
  -6   2   3     2134.73     2338.93     53.01 o 
  -5   2   3      352.83      369.72     16.28 o 
  -4   2   3      723.11      706.01     18.75 o 
  -3   2   3     1350.33     1381.34     23.85 o 
  -2   2   3      214.55      224.34      8.93 o 
  -1   2   3      348.36      291.09      9.15 o 
   0   2   3        3.93        3.18      0.53 o 
   1   2   3      296.48      278.09      3.46 o 
   2   2   3     2713.34     2847.39     59.20 o 
   3   2   3      243.26      222.56      9.86 o 
   4   2   3      393.25      384.30     12.91 o 
   5   2   3        8.02        6.97      2.42 o 
   6   2   3      380.02      385.28     19.17 o 
   7   2   3       22.60       19.46      5.03 o 
   8   2   3       35.29       37.28      7.54 o 
   9   2   3      204.45      213.07     14.26 o 
 -10   3   3        0.71        3.65      3.65 o 
  -9   3   3        0.90        4.25      4.91 o 
  -8   3   3      331.47      327.42     16.69 o 
  -7   3   3       13.70       19.38      3.49 o 
  -6   3   3     1630.10     1728.72     45.88 o 
  -5   3   3     1037.40     1074.56     32.92 o 
  -4   3   3       27.49       22.01      5.59 o 
  -3   3   3      479.70      465.22      9.74 o 
  -2   3   3       32.91       23.75      2.87 o 
  -1   3   3      574.08      608.44      8.29 o 
   0   3   3     1662.91     1676.84     29.49 o 
   1   3   3      255.92      291.68      6.09 o 
   2   3   3     2342.44     2508.07     25.47 o 
   3   3   3     2965.39     3025.61     45.04 o 
   4   3   3      143.61      161.45     10.66 o 
   5   3   3      423.42      427.79     11.85 o 
   6   3   3       39.58       37.53      8.52 o 
   7   3   3       45.35       44.69      8.59 o 
   8   3   3       12.99       11.39      2.77 o 
   9   3   3        0.21        1.45      2.30 o 
 -10   4   3       76.10       64.32     22.83 o 
  -9   4   3      282.63      310.03     20.90 o 
  -8   4   3      826.09      840.38     32.08 o 
  -7   4   3        0.02       -0.08      2.75 o 
  -6   4   3      105.50      103.99     12.88 o 
  -5   4   3      191.01      219.78     12.94 o 
  -4   4   3      149.49      159.54      8.69 o 
  -3   4   3      146.88      167.57      8.56 o 
  -2   4   3      124.90      131.16      6.13 o 
  -1   4   3     2473.52     2589.55     41.86 o 
   0   4   3       68.58       70.77      3.07 o 
   1   4   3     1645.16     1736.71     17.45 o 
   2   4   3      320.54      305.69      9.39 o 
   3   4   3      137.42      123.75      5.36 o 
   4   4   3        9.99        6.31      1.95 o 
   5   4   3      183.32      175.32     10.32 o 
   6   4   3       17.85       19.79      3.55 o 
   7   4   3      170.70      172.95     14.78 o 
   8   4   3       69.27       57.22     14.64 o 
   9   4   3       67.21       62.45     15.85 o 
 -10   5   3      138.58      126.72     20.60 o 
  -9   5   3      167.62      175.37     23.46 o 
  -8   5   3      100.32      105.44     17.66 o 
  -7   5   3        4.20        4.50      2.45 o 
  -6   5   3        2.28        4.76      2.81 o 
  -5   5   3      568.09      557.59     20.78 o 
  -4   5   3       17.48       36.00      7.74 o 
  -3   5   3      361.85      369.45      7.46 o 
  -2   5   3     5155.33     5140.64     81.96 o 
  -1   5   3        0.77        1.49      1.01 o 
   0   5   3        4.50        0.92      0.51 o 
   1   5   3        0.28        1.02      0.92 o 
   2   5   3     1561.95     1671.75     30.24 o 
   3   5   3      166.79      156.81      5.21 o 
   4   5   3      474.91      458.80     13.06 o 
   5   5   3      411.87      416.73     11.33 o 
   6   5   3      371.02      381.91     16.32 o 
   7   5   3      207.83      225.33     13.34 o 
   8   5   3       52.91       48.72      9.66 o 
   9   5   3        0.94        4.33      3.64 o 
 -10   6   3       66.73       56.22     17.45 o 
  -9   6   3        0.02        0.30      4.15 o 
  -8   6   3      276.93      280.33     16.53 o 
  -7   6   3        9.22       12.14      3.62 o 
  -6   6   3      128.87      123.52     16.18 o 
  -5   6   3      332.63      327.85     13.82 o 
  -4   6   3      630.13      643.40     37.44 o 
  -3   6   3      881.34      852.21     18.35 o 
  -2   6   3      191.70      218.98      9.65 o 
  -1   6   3        0.63        3.65      0.82 o 
   0   6   3       59.69       66.16      2.86 o 
   1   6   3       13.39       20.33      2.42 o 
   2   6   3      812.23      833.68     14.35 o 
   3   6   3     1013.88     1080.62     18.60 o 
   4   6   3      591.60      594.15     17.59 o 
   5   6   3      798.77      806.44     18.06 o 
   6   6   3        3.33        8.27      3.47 o 
   7   6   3       48.85       58.72     11.95 o 
   8   6   3        2.12        4.75      2.58 o 
   9   6   3        2.55        2.39      2.26 o 
  -9   7   3       27.87       28.28      7.06 o 
  -8   7   3       68.64       63.30     10.60 o 
  -7   7   3       15.17        7.61      3.54 o 
  -6   7   3       42.82       50.62      8.64 o 
  -5   7   3       10.44       13.54      4.52 o 
  -4   7   3      170.81      168.45     17.49 o 
  -3   7   3      376.41      411.35     10.08 o 
  -2   7   3      501.02      585.96      9.13 o 
  -1   7   3        0.12        0.40      1.05 o 
   0   7   3      203.94      260.22      7.83 o 
   1   7   3      364.20      408.74      4.80 o 
   2   7   3      101.62       99.14      3.18 o 
   3   7   3       30.13       19.24      2.27 o 
   4   7   3      142.73      142.24      6.20 o 
   5   7   3      103.78       93.70      6.73 o 
   6   7   3      367.76      340.06     13.06 o 
   7   7   3        9.77        7.13      2.86 o 
   8   7   3        3.77        1.60      3.09 o 
   9   7   3       30.94       32.15      9.96 o 
  -9   8   3       65.29       58.65     16.06 o 
  -8   8   3      197.51      196.89     13.94 o 
  -7   8   3      133.91      115.77     10.76 o 
  -6   8   3      369.46      382.86     11.84 o 
  -5   8   3       29.31       35.04      6.86 o 
  -4   8   3      437.59      434.79     18.24 o 
  -3   8   3        0.05        3.72      1.41 o 
  -2   8   3        0.06        0.58      1.53 o 
  -1   8   3     3253.13     3372.27     58.29 o 
   0   8   3      108.18      117.87      8.60 o 
   1   8   3        8.36        3.74      1.01 o 
   2   8   3      238.09      186.06      4.79 o 
   3   8   3       84.96       99.94      5.19 o 
   4   8   3      531.49      553.63     14.18 o 
   5   8   3        6.92        9.39      2.77 o 
   6   8   3      235.16      211.33      5.95 o 
   7   8   3      415.61      415.02     19.28 o 
   8   8   3       93.66      108.17     11.17 o 
   9   8   3       98.82      109.32     13.21 o 
  -9   9   3       48.89       47.16     11.59 o 
  -8   9   3      214.49      221.31     20.39 o 
  -7   9   3     1140.86     1130.31     49.08 o 
  -6   9   3       65.09       61.40     11.32 o 
  -5   9   3       36.98       22.90      6.00 o 
  -4   9   3       88.54       79.86      8.56 o 
  -3   9   3        0.50       12.04      4.09 o 
  -2   9   3      111.16       88.55      4.36 o 
  -1   9   3      253.42      237.59     12.48 o 
   0   9   3     3674.71     3626.12    104.43 o 
   1   9   3      172.60      155.90      5.79 o 
   2   9   3      780.66      823.28     14.32 o 
   3   9   3      416.43      416.87     13.25 o 
   4   9   3       72.21       72.24      6.73 o 
   5   9   3      921.87      988.83     26.53 o 
   6   9   3      275.65      271.81     11.97 o 
   7   9   3       57.12       56.56     12.33 o 
   8   9   3      396.90      474.86     31.84 o 
  -9  10   3       24.86       23.66      6.14 o 
  -8  10   3       20.20       15.73      4.28 o 
  -7  10   3       24.16       22.84      6.73 o 
  -6  10   3       28.36       42.29      6.66 o 
  -5  10   3       13.11       13.35      3.31 o 
  -4  10   3        0.03        1.52      2.02 o 
  -3  10   3       84.82      106.05      5.60 o 
  -2  10   3      130.09      142.04      5.83 o 
  -1  10   3      908.88      939.23     22.23 o 
   0  10   3       13.36       14.27      3.15 o 
   1  10   3      179.14      202.13      9.87 o 
   2  10   3       19.04       25.03      3.15 o 
   3  10   3      111.30      112.62      5.97 o 
   4  10   3        4.41        4.11      1.32 o 
   5  10   3      106.38      107.48      6.90 o 
   6  10   3       13.90       14.41      3.07 o 
   7  10   3       86.33       79.51      8.20 o 
   8  10   3       24.99       27.86      7.56 o 
  -9  11   3       78.50       76.00     19.30 o 
  -8  11   3       17.95       51.60     20.30 o 
  -7  11   3      666.01      701.60     38.92 o 
  -6  11   3       97.00       86.27     13.49 o 
  -5  11   3       31.50       25.26      5.46 o 
  -4  11   3      372.88      366.35     13.20 o 
  -3  11   3      808.23      810.51     27.26 o 
  -2  11   3     1003.94     1000.55     19.94 o 
  -1  11   3      973.32      963.19     19.21 o 
   0  11   3      703.00      706.30     20.14 o 
   1  11   3     1537.39     1597.41     26.33 o 
   2  11   3       15.72        9.77      1.63 o 
   3  11   3      192.80      218.70      6.05 o 
   4  11   3       74.74       67.84      5.44 o 
   5  11   3      178.24      166.61     10.55 o 
   6  11   3       45.55       40.99      7.88 o 
   7  11   3       92.86      108.17     10.15 o 
   8  11   3       39.07       50.44     12.71 o 
  -9  12   3      150.68      168.57     10.32 o 
  -8  12   3       97.45      117.68     11.55 o 
  -7  12   3        6.63        5.80      2.94 o 
  -6  12   3        6.17        7.89      2.65 o 
  -5  12   3        3.52        9.22      2.76 o 
  -4  12   3      364.13      343.12     12.34 o 
  -3  12   3      114.80      117.17      9.27 o 
  -2  12   3      947.21      959.38     22.41 o 
  -1  12   3     2037.27     2022.33     41.01 o 
   0  12   3      222.10      225.78      7.89 o 
   1  12   3       15.49        6.19      1.73 o 
   2  12   3       20.64       12.73      1.95 o 
   3  12   3      124.22      116.40      5.95 o 
   4  12   3      385.18      382.23      7.95 o 
   5  12   3        4.36        3.71      1.66 o 
   6  12   3      610.19      645.28     31.79 o 
   7  12   3       92.52       80.84     18.47 o 
   8  12   3       11.92        5.35      3.36 o 
  -9  13   3       42.21       40.73     10.25 o 
  -8  13   3       49.91       49.50     11.29 o 
  -7  13   3       91.10       83.11     14.87 o 
  -6  13   3      552.84      527.17     20.22 o 
  -5  13   3      739.44      716.10     20.81 o 
  -4  13   3       99.46      100.45     14.31 o 
  -3  13   3       26.88       38.30      7.31 o 
  -2  13   3      365.97      337.98     14.29 o 
  -1  13   3       37.91       38.13      3.40 o 
   0  13   3        4.24        4.38      1.88 o 
   1  13   3      284.30      303.56      8.65 o 
   2  13   3      496.99      561.69     13.25 o 
   3  13   3      455.74      467.03     10.37 o 
   4  13   3      101.83      105.23      6.49 o 
   5  13   3       60.79       69.48     11.00 o 
   6  13   3      478.32      478.72     24.49 o 
   7  13   3      231.10      273.87     13.31 o 
   8  13   3       22.01       17.34      4.68 o 
  -9  14   3        4.34        4.26      2.87 o 
  -8  14   3        0.36        1.51      2.95 o 
  -7  14   3       50.89       45.54      8.29 o 
  -6  14   3       40.31       29.24      4.87 o 
  -5  14   3       30.97       41.18      8.25 o 
  -4  14   3       38.20       47.67      8.47 o 
  -3  14   3      619.01      662.70     22.28 o 
  -2  14   3      770.36      782.65     23.71 o 
  -1  14   3       35.63       46.61      6.64 o 
   0  14   3       10.46        9.00      2.14 o 
   1  14   3       96.81      115.53      9.14 o 
   2  14   3      195.49      222.10      5.96 o 
   3  14   3       65.45       62.75      4.75 o 
   4  14   3      153.18      147.32      5.76 o 
   5  14   3      119.67      107.26      5.70 o 
   6  14   3      158.57      147.06     10.21 o 
   7  14   3        2.63        2.18      2.11 o 
   8  14   3       17.50       15.46      6.82 o 
  -9  15   3       27.10       25.00      7.82 o 
  -8  15   3       60.40       38.52     13.07 o 
  -7  15   3      555.33      542.69     26.25 o 
  -6  15   3        6.99       10.32      2.53 o 
  -5  15   3      388.80      495.40     18.80 o 
  -4  15   3       17.87       22.47      4.93 o 
  -3  15   3      143.13      153.78      7.52 o 
  -2  15   3     2151.47     2135.48     60.99 o 
  -1  15   3        1.36        0.76      4.59 o 
   0  15   3      543.07      555.89     17.18 o 
   1  15   3      792.75      875.15     23.59 o 
   2  15   3      110.04       97.19      5.49 o 
   3  15   3       76.75       64.74      4.57 o 
   4  15   3       40.77       41.81      3.28 o 
   5  15   3      149.15      168.18      5.87 o 
   6  15   3      146.42      148.79      7.44 o 
   7  15   3      144.17      154.08     11.76 o 
   8  15   3       28.73       27.69      8.20 o 
  -9  16   3      245.18      291.41     17.20 o 
  -8  16   3      633.60      703.41     36.38 o 
  -7  16   3       51.34       41.68      7.11 o 
  -6  16   3      220.44      221.36     11.12 o 
  -5  16   3        1.84        4.65      2.87 o 
  -4  16   3      295.69      280.05      9.12 o 
  -3  16   3      151.92      141.48      8.62 o 
  -2  16   3       43.92       40.48      4.64 o 
  -1  16   3     3910.16     3840.66    128.96 o 
   0  16   3      599.51      608.50     18.54 o 
   1  16   3      264.71      283.44      8.57 o 
   2  16   3       35.13       30.11      3.76 o 
   3  16   3       98.37       96.27      5.57 o 
   4  16   3      114.14      113.76      7.19 o 
   5  16   3       25.33       22.58      4.58 o 
   6  16   3      105.62      115.73      6.68 o 
   7  16   3      496.24      638.75     26.32 o 
   8  16   3       82.53       51.53     21.47 o 
  -8  17   3        1.98        0.44      3.00 o 
  -7  17   3       21.65       18.43      4.89 o 
  -6  17   3      341.63      307.60     16.54 o 
  -5  17   3       45.16       46.35      7.44 o 
  -4  17   3       46.96       39.57      6.86 o 
  -3  17   3      114.15      129.00     10.97 o 
  -2  17   3      428.13      417.06     12.56 o 
  -1  17   3      318.47      301.25     11.23 o 
   0  17   3      142.43      146.02      5.29 o 
   1  17   3        4.83        4.87      1.51 o 
   2  17   3       52.54       57.07      3.81 o 
   3  17   3      401.17      386.93      9.50 o 
   4  17   3        0.03        0.74      1.97 o 
   5  17   3        3.66        4.39      1.67 o 
   6  17   3        0.13        1.71      1.98 o 
   7  17   3        8.60        4.90      3.86 o 
   8  17   3       27.07       25.26     10.50 o 
  -8  18   3       62.83       55.56     10.22 o 
  -7  18   3       72.09       70.54     11.45 o 
  -6  18   3      578.39      557.80     28.08 o 
  -5  18   3       16.04       20.03      4.13 o 
  -4  18   3        5.77        2.74      1.83 o 
  -3  18   3      239.35      251.61     12.43 o 
  -2  18   3        0.51        1.32      0.75 o 
  -1  18   3      781.74      744.99     22.96 o 
   0  18   3      512.21      513.69     14.60 o 
   1  18   3      383.19      399.94      8.12 o 
   2  18   3       11.62        6.90      1.49 o 
   3  18   3       45.76       43.43      3.26 o 
   4  18   3      163.05      152.33      4.56 o 
   5  18   3        0.43        2.64      1.73 o 
   6  18   3       89.72       90.74      7.74 o 
   7  18   3      346.64      426.64     33.71 o 
  -8  19   3       64.41       83.14      7.24 o 
  -7  19   3      231.44      251.41     11.50 o 
  -6  19   3        0.04        2.12      2.51 o 
  -5  19   3       28.97       20.46      4.24 o 
  -4  19   3      149.12      170.62     10.21 o 
  -3  19   3        0.67        2.03      2.10 o 
  -2  19   3       10.71       10.42      2.54 o 
  -1  19   3      148.98      147.11      9.80 o 
   0  19   3     1255.06     1282.64     23.01 o 
   1  19   3       94.66       80.66      5.05 o 
   2  19   3      247.72      246.75      6.70 o 
   3  19   3       70.15       62.12      5.42 o 
   4  19   3        3.35        3.82      1.65 o 
   5  19   3      199.17      219.70     10.88 o 
   6  19   3        2.63        4.56      2.00 o 
   7  19   3        0.72        3.14      5.37 o 
  -8  20   3        0.75        2.18      2.35 o 
  -7  20   3       42.12       33.97      6.21 o 
  -6  20   3      108.04       88.51     12.00 o 
  -5  20   3      157.16      144.51      8.10 o 
  -4  20   3      190.65      187.35      9.02 o 
  -3  20   3      110.15       98.06      8.17 o 
  -2  20   3      648.24      572.00     20.54 o 
  -1  20   3      831.70      823.32     18.28 o 
   0  20   3        0.02       -0.86      1.80 o 
   1  20   3       36.53       33.99      4.46 o 
   2  20   3       34.45       40.42      6.57 o 
   3  20   3       48.88       42.26      3.00 o 
   4  20   3        6.84        7.25      2.15 o 
   5  20   3        4.96        4.02      2.14 o 
   6  20   3        6.51       10.47      4.52 o 
   7  20   3      160.30      139.23     20.33 o 
  -8  21   3        2.46        3.62      2.00 o 
  -7  21   3        2.68        4.34      2.58 o 
  -6  21   3       77.45       64.00      6.47 o 
  -5  21   3       15.60       10.53      3.34 o 
  -4  21   3      563.31      570.64     20.88 o 
  -3  21   3      299.79      278.46      8.34 o 
  -2  21   3      295.23      263.68     18.46 o 
  -1  21   3       47.59       22.88     14.35 o 
   0  21   3      158.99      165.91      6.43 o 
   1  21   3        6.92        5.83      1.51 o 
   2  21   3       44.63       50.93      8.51 o 
   3  21   3      101.19       99.80      7.00 o 
   4  21   3        0.84        0.32      3.06 o 
   5  21   3      151.29      148.65     17.60 o 
   6  21   3       33.72       31.86     10.41 o 
   7  21   3       75.33       59.32     21.32 o 
  -8  22   3      143.06      157.45     11.68 o 
  -7  22   3       11.57       11.76      2.89 o 
  -6  22   3      443.16      395.68     29.52 o 
  -5  22   3      283.54      257.87     11.84 o 
  -4  22   3       11.64       19.66      4.60 o 
  -3  22   3      239.96      238.16     10.89 o 
  -2  22   3     1450.19     1444.82     48.95 o 
  -1  22   3       20.27       21.85      4.40 o 
   0  22   3       74.87       75.14      6.62 o 
   1  22   3      408.10      425.86     14.61 o 
   2  22   3      406.78      398.57     15.78 o 
   3  22   3       90.53       96.53      7.29 o 
   4  22   3      623.22      640.70     35.72 o 
   5  22   3      103.12       86.10     22.31 o 
   6  22   3      625.36      751.57     28.29 o 
   7  22   3        4.02        7.07      4.37 o 
  -7  23   3      185.76      193.57      9.76 o 
  -6  23   3       61.98       73.11      6.95 o 
  -5  23   3      399.62      406.82     17.25 o 
  -4  23   3       29.99       29.69      5.77 o 
  -3  23   3       14.14       11.32      3.66 o 
  -2  23   3      200.71      161.47     19.64 o 
  -1  23   3        0.78       -1.72      2.80 o 
   0  23   3      862.10      903.52     31.65 o 
   1  23   3      300.60      298.13     10.39 o 
   2  23   3       45.32       42.19      3.66 o 
   3  23   3      379.28      380.03     18.22 o 
   4  23   3        6.09        7.26      2.48 o 
   5  23   3        3.54        6.19      3.62 o 
   6  23   3      108.06      116.32     12.00 o 
   7  23   3      308.25      340.21     35.13 o 
  -7  24   3       35.96       43.13     11.12 o 
  -6  24   3        5.62        4.17      2.31 o 
  -5  24   3        3.54        3.08      3.09 o 
  -4  24   3      101.14       90.29      7.88 o 
  -3  24   3        6.53        7.89      2.28 o 
  -2  24   3       99.15      104.51      7.83 o 
  -1  24   3      477.37      486.90     22.47 o 
   0  24   3      410.39      398.55     32.05 o 
   1  24   3      174.07      188.77     11.92 o 
   2  24   3        3.67        3.01      1.83 o 
   3  24   3       56.64       59.09     11.59 o 
   4  24   3        3.10        2.51      1.92 o 
   5  24   3       19.04       20.55      7.00 o 
   6  24   3        4.69        4.32      3.82 o 
  -7  25   3      279.20      298.41     19.48 o 
  -6  25   3       49.27       49.31     10.54 o 
  -5  25   3      291.80      317.07     15.19 o 
  -4  25   3        9.16        9.61      2.60 o 
  -3  25   3        0.97        2.86      3.15 o 
  -2  25   3      175.03      194.99      9.14 o 
  -1  25   3        7.92        7.80      3.12 o 
   0  25   3      341.54      371.77     17.35 o 
   1  25   3       58.28       60.65      5.69 o 
   2  25   3       79.38       81.72     14.01 o 
   3  25   3      268.78      285.99     15.74 o 
   4  25   3       21.74       20.69      4.53 o 
   5  25   3      192.96      209.21     18.14 o 
   6  25   3       70.19       69.87     24.46 o 
  -7  26   3        1.18        2.33      2.44 o 
  -6  26   3       59.93       63.34     14.85 o 
  -5  26   3        0.86        3.01      2.64 o 
  -4  26   3       57.11       67.24     13.05 o 
  -3  26   3      243.09      256.93     13.73 o 
  -2  26   3       51.97       45.14      9.01 o 
  -1  26   3       14.78       13.61      3.73 o 
   0  26   3        3.01        2.22      2.14 o 
   1  26   3      101.27      108.76     18.24 o 
   2  26   3      114.40      118.76     10.18 o 
   3  26   3       30.08       31.23      8.24 o 
   4  26   3      283.12      304.75     19.79 o 
   5  26   3        1.77        1.64      3.26 o 
   6  26   3        2.62        2.72      2.70 o 
  -6  27   3       24.69       29.15      7.85 o 
  -5  27   3      145.54      148.51     18.59 o 
  -4  27   3      160.96      153.01     10.92 o 
  -3  27   3       76.90       86.78      8.12 o 
  -2  27   3        0.19        1.37      2.34 o 
  -1  27   3        8.13        7.25      2.59 o 
   0  27   3       47.38       57.96     11.35 o 
   1  27   3       59.12       57.60     11.70 o 
   2  27   3        3.98        3.97      2.63 o 
   3  27   3      457.33      476.44     20.80 o 
   4  27   3       30.51       24.14      6.77 o 
   5  27   3       57.30       48.74     17.75 o 
  -6  28   3       10.65       11.20      3.24 o 
  -5  28   3       46.01       37.42      9.78 o 
  -4  28   3       23.30       21.70      5.74 o 
  -3  28   3        3.84        3.90      2.54 o 
  -2  28   3       17.89       20.64      5.32 o 
  -1  28   3      137.74      132.22      6.77 o 
   0  28   3      346.40      346.37     25.03 o 
   1  28   3       86.29       87.23     15.42 o 
   2  28   3        7.13        6.18      2.44 o 
   3  28   3       47.14       38.45      8.44 o 
   4  28   3        7.45        4.69      3.51 o 
   5  28   3       69.06       41.00     12.95 o 
  -6  29   3        2.05        0.06      3.26 o 
  -5  29   3       65.74       57.14     14.52 o 
  -4  29   3      368.18      414.07     30.48 o 
  -3  29   3      266.67      274.08     13.16 o 
  -2  29   3       90.40      101.39      8.46 o 
  -1  29   3        5.40        3.18      4.11 o 
   0  29   3      306.79      328.31     24.90 o 
   1  29   3      293.89      313.38     19.50 o 
   2  29   3       48.70       44.18     13.19 o 
   3  29   3       43.86       38.88     10.74 o 
   4  29   3        1.54        0.60      3.87 o 
   5  29   3      386.94      421.20     35.08 o 
  -5  30   3       30.12       33.61     12.43 o 
  -4  30   3       90.54       82.52     11.98 o 
  -3  30   3      148.55      141.73     16.32 o 
  -2  30   3       16.65       12.72      3.82 o 
  -1  30   3      214.26      221.80     20.87 o 
   0  30   3       35.69       30.68      9.50 o 
   1  30   3      426.17      466.06     24.74 o 
   2  30   3      469.41      504.76     32.35 o 
   3  30   3       33.27       19.38      6.72 o 
   4  30   3        1.79        4.97      3.20 o 
  -5  31   3       73.24       69.70     11.24 o 
  -4  31   3       13.51       11.83      3.97 o 
  -3  31   3      204.39      192.74     16.91 o 
  -2  31   3       31.60       27.42      7.52 o 
  -1  31   3        0.01        2.65      2.54 o 
   0  31   3       75.01       70.86     13.94 o 
   1  31   3      276.58      278.31     20.02 o 
   2  31   3       83.44       73.56     18.16 o 
   3  31   3       23.74       15.35      4.01 o 
   4  31   3        6.94        6.46      4.59 o 
  -4  32   3        7.60       10.93      4.29 o 
  -3  32   3       66.76       56.18     18.85 o 
  -2  32   3       35.64       41.59      8.89 o 
  -1  32   3       95.85       98.62     16.17 o 
   0  32   3       89.97       81.34     17.96 o 
   1  32   3      324.99      358.79     28.65 o 
   2  32   3       34.84       31.83     11.02 o 
   3  32   3       14.42       10.97      3.42 o 
  -4  33   3       70.35       54.56     22.42 o 
  -3  33   3       52.25       35.33     12.83 o 
  -2  33   3      124.96      129.30     19.62 o 
  -1  33   3       85.56       78.87     16.95 o 
   0  33   3       22.54       15.10      5.52 o 
   1  33   3        5.11        4.69      4.00 o 
   2  33   3       19.62       17.27      4.63 o 
   3  33   3        8.59       12.71      2.77 o 
  -3  34   3       62.72       42.71     10.67 o 
  -2  34   3      102.46       92.72     14.20 o 
  -1  34   3       46.68       50.97     13.11 o 
   0  34   3        0.03        1.64      3.49 o 
   1  34   3       30.74       24.82      8.71 o 
   2  34   3      152.00      147.11     16.61 o 
  -2  35   3       19.01       14.76      6.35 o 
  -1  35   3        2.45        4.74      3.30 o 
   0  35   3        1.58        4.30      2.50 o 
   1  35   3        2.22        4.36      3.63 o 
  -9   0   4       50.14       36.78     17.76 o 
  -8   0   4      211.57      211.45     21.95 o 
  -7   0   4      425.53      419.35     28.78 o 
  -6   0   4        6.98        8.08      3.99 o 
  -5   0   4      196.28      180.19     36.58 o 
  -4   0   4     3836.77     3930.59    250.14 o 
  -3   0   4      193.58      212.53     18.57 o 
  -2   0   4      245.32      305.78     18.46 o 
  -1   0   4     1377.90     1646.77     24.10 o 
   0   0   4      131.84      178.88     13.23 o 
   1   0   4     3966.85     4261.80    143.79 o 
   2   0   4       65.29       60.37      5.67 o 
   3   0   4        7.35        8.10      2.39 o 
   4   0   4     5159.17     5490.40    418.14 o 
   5   0   4       17.84       19.93      5.49 o 
   6   0   4        0.87        3.44      3.80 o 
   7   0   4        0.28        3.42      2.39 o 
   8   0   4        8.86        5.29      4.02 o 
  -9   1   4       47.22       33.57      7.69 o 
  -8   1   4       76.10       87.79     15.13 o 
  -7   1   4      472.76      497.92     23.97 o 
  -6   1   4       34.81       33.42      7.09 o 
  -5   1   4      711.34      666.29     18.47 o 
  -4   1   4        8.93       21.45      7.18 o 
  -3   1   4      837.03      802.24     25.45 o 
  -2   1   4      663.43      640.69     19.51 o 
  -1   1   4      142.35      135.62      5.94 o 
   0   1   4        0.65        2.32      0.90 o 
   1   1   4       35.66       40.45      4.83 o 
   2   1   4       32.48       29.35      3.33 o 
   3   1   4      971.98     1022.17     22.10 o 
   4   1   4       84.23      107.10     17.24 o 
   5   1   4       29.36       36.92      6.14 o 
   6   1   4       14.38       12.97      3.10 o 
   7   1   4      126.05      116.23      8.42 o 
   8   1   4       43.93       38.25     12.47 o 
  -9   2   4       95.67       84.62     19.36 o 
  -8   2   4      134.56      137.96     24.22 o 
  -7   2   4        3.54        8.29      3.79 o 
  -6   2   4       38.20       43.06      6.86 o 
  -5   2   4      372.85      380.76     16.10 o 
  -4   2   4      454.81      451.21     23.22 o 
  -3   2   4       87.10      113.73     29.79 o 
  -2   2   4       32.26       46.04      7.57 o 
  -1   2   4      159.93      177.04      7.18 o 
   0   2   4     1142.22     1139.76     19.36 o 
   1   2   4        3.22        1.50      0.83 o 
   2   2   4       66.87       61.25      3.63 o 
   3   2   4        0.58        2.58      1.16 o 
   4   2   4      819.54      867.68     19.40 o 
   5   2   4      114.41      112.21     11.95 o 
   6   2   4        5.65        5.50      2.36 o 
   7   2   4       10.36        6.76      3.16 o 
   8   2   4       17.60       14.01      4.64 o 
  -9   3   4       48.67       46.31     10.22 o 
  -8   3   4      193.42      193.80     16.15 o 
  -7   3   4      196.81      205.03     13.87 o 
  -6   3   4       84.14       97.61     15.55 o 
  -5   3   4      887.74      916.58     23.00 o 
  -4   3   4      980.24      923.94     45.17 o 
  -3   3   4      349.74      353.11     24.06 o 
  -2   3   4      990.43     1040.46     25.81 o 
  -1   3   4      520.07      471.97     17.79 o 
   0   3   4      933.90      849.24     16.04 o 
   1   3   4      101.02      105.98      3.44 o 
   2   3   4      872.72      830.12     19.86 o 
   3   3   4     1796.71     1816.71     41.27 o 
   4   3   4      164.17      151.17      7.85 o 
   5   3   4      166.54      165.91     13.45 o 
   6   3   4       67.35       73.07     15.83 o 
   7   3   4      312.04      312.87     14.54 o 
   8   3   4      111.42       93.47     17.08 o 
  -9   4   4       69.96       55.93     13.28 o 
  -8   4   4        3.45        5.68      3.11 o 
  -7   4   4      122.10      125.98     11.34 o 
  -6   4   4       51.87       50.92      9.73 o 
  -5   4   4      113.42      105.38      9.60 o 
  -4   4   4     2385.22     2599.94     44.81 o 
  -3   4   4     1114.35     1234.04     56.97 o 
  -2   4   4      122.79      125.73      6.42 o 
  -1   4   4     1038.34      953.47     33.19 o 
   0   4   4     1270.87     1235.52     24.39 o 
   1   4   4       69.75       73.38      3.40 o 
   2   4   4      586.07      529.84     12.55 o 
   3   4   4      596.08      571.75     12.52 o 
   4   4   4     1153.53     1195.34     36.22 o 
   5   4   4       10.16        6.97      2.03 o 
   6   4   4       79.27       86.23     13.79 o 
   7   4   4       23.60       24.00      5.15 o 
   8   4   4       67.40       55.95     16.71 o 
  -9   5   4        7.13        6.68      3.85 o 
  -8   5   4      124.71      127.00     23.10 o 
  -7   5   4        7.27       10.35      3.24 o 
  -6   5   4       20.91       25.53      4.69 o 
  -5   5   4        1.98        5.40      2.82 o 
  -4   5   4      436.20      460.17     20.17 o 
  -3   5   4        3.46        8.79      2.54 o 
  -2   5   4       87.59       88.52      5.01 o 
  -1   5   4      145.84      132.17     11.76 o 
   0   5   4      485.99      546.25     10.76 o 
   1   5   4       57.38       48.15      3.71 o 
   2   5   4       38.72       35.91      4.08 o 
   3   5   4      124.17      129.43      6.43 o 
   4   5   4      218.44      215.47      7.14 o 
   5   5   4       33.53       27.43      4.07 o 
   6   5   4       13.48       13.25      3.17 o 
   7   5   4        1.67        3.93      2.50 o 
   8   5   4       91.41       63.51     15.88 o 
  -9   6   4      282.12      310.43     13.80 o 
  -8   6   4        5.75        7.45      3.13 o 
  -7   6   4       29.78       16.26      6.51 o 
  -6   6   4      165.47      175.82     17.89 o 
  -5   6   4       80.89       88.64     14.20 o 
  -4   6   4      331.66      337.83     14.23 o 
  -3   6   4      123.10      115.07     11.23 o 
  -2   6   4      192.47      210.07      9.65 o 
  -1   6   4     1333.23     1325.79     24.90 o 
   0   6   4      252.99      247.97      9.00 o 
   1   6   4        0.55        1.39      0.43 o 
   2   6   4      339.98      311.97      8.44 o 
   3   6   4      396.50      380.91      7.96 o 
   4   6   4      127.05      121.01      4.70 o 
   5   6   4       51.26       56.48      7.31 o 
   6   6   4      153.68      151.01     12.06 o 
   7   6   4        3.93        4.23      2.62 o 
   8   6   4      195.06      191.96     11.39 o 
  -9   7   4      121.08      125.48     10.02 o 
  -8   7   4      323.38      350.13     16.57 o 
  -7   7   4      697.97      707.14     39.24 o 
  -6   7   4       60.93       75.32     11.10 o 
  -5   7   4      501.14      496.78     16.13 o 
  -4   7   4       45.83       63.05     11.59 o 
  -3   7   4        7.14        5.03      3.10 o 
  -2   7   4       73.42       96.72      4.93 o 
  -1   7   4      683.70      757.57     18.93 o 
   0   7   4     1322.83     1275.47     28.37 o 
   1   7   4        3.38        3.19      1.46 o 
   2   7   4      446.27      445.33     11.64 o 
   3   7   4      466.51      475.70     10.70 o 
   4   7   4      256.78      265.47      6.93 o 
   5   7   4       10.74       18.90      3.47 o 
   6   7   4       17.84       16.92      3.94 o 
   7   7   4       90.90      111.04      8.65 o 
   8   7   4      145.13      132.91     14.19 o 
  -9   8   4       28.01       23.34      6.80 o 
  -8   8   4      183.06      180.84     13.07 o 
  -7   8   4      125.63      105.40     15.75 o 
  -6   8   4       37.87       43.82      7.34 o 
  -5   8   4       56.01       46.06      8.26 o 
  -4   8   4       10.29        4.27      2.87 o 
  -3   8   4       38.48       22.81      4.67 o 
  -2   8   4       15.35       17.55      4.06 o 
  -1   8   4      139.24      150.61      6.09 o 
   0   8   4      472.51      520.15     13.97 o 
   1   8   4      136.49      118.85      7.44 o 
   2   8   4       32.64       27.79      2.40 o 
   3   8   4       18.80       21.35      1.75 o 
   4   8   4       18.18       21.26      3.77 o 
   5   8   4       56.95       40.73      6.99 o 
   6   8   4       30.92       30.23      6.83 o 
   7   8   4        0.01        2.49      2.46 o 
   8   8   4        1.68        1.84      3.48 o 
  -9   9   4       85.65       67.26     16.92 o 
  -8   9   4       36.36       28.32      5.17 o 
  -7   9   4       24.42       27.32      6.37 o 
  -6   9   4        7.32       10.69      3.23 o 
  -5   9   4       18.04       22.94      5.85 o 
  -4   9   4       69.11       95.65     13.96 o 
  -3   9   4      240.30      247.52     11.29 o 
  -2   9   4      220.89      217.29      9.02 o 
  -1   9   4       87.72       96.84      4.84 o 
   0   9   4        0.49        2.72      1.14 o 
   1   9   4       25.63       26.65      3.88 o 
   2   9   4      215.58      209.35      7.64 o 
   3   9   4        5.23        3.51      0.91 o 
   4   9   4      444.78      440.77     12.29 o 
   5   9   4       62.49       55.63      4.74 o 
   6   9   4      103.91       91.70      8.32 o 
   7   9   4       26.56       20.13      5.04 o 
   8   9   4        1.63        1.22      3.56 o 
  -9  10   4      205.28      202.60     15.77 o 
  -8  10   4      506.95      604.84     28.91 o 
  -7  10   4       47.78       48.59      8.00 o 
  -6  10   4       85.69       99.17     17.36 o 
  -5  10   4        2.88        5.80      2.80 o 
  -4  10   4     1297.91     1336.78     40.39 o 
  -3  10   4     1338.58     1338.91     44.44 o 
  -2  10   4      152.96      143.63     11.02 o 
  -1  10   4     1089.24     1128.45     32.63 o 
   0  10   4       11.32       15.43      4.08 o 
   1  10   4     1423.58     1426.45     41.57 o 
   2  10   4        2.79        5.00      1.19 o 
   3  10   4       18.63       18.06      2.70 o 
   4  10   4     1035.20     1083.05     33.96 o 
   5  10   4        4.24        7.08      2.88 o 
   6  10   4      295.36      308.30     16.19 o 
   7  10   4      159.43      160.13     19.39 o 
   8  10   4      320.44      357.51     24.68 o 
  -9  11   4       19.87       20.24      7.27 o 
  -8  11   4      247.52      248.60     15.69 o 
  -7  11   4        2.49        5.80      3.51 o 
  -6  11   4       71.29       63.66     11.59 o 
  -5  11   4      395.29      350.41     16.32 o 
  -4  11   4      123.11      122.13     10.08 o 
  -3  11   4     1059.29     1079.12     41.40 o 
  -2  11   4      699.38      624.29     18.98 o 
  -1  11   4        0.79        1.10      0.66 o 
   0  11   4      190.28      193.53      8.99 o 
   1  11   4      163.19      171.87      9.13 o 
   2  11   4       88.81       95.17      5.82 o 
   3  11   4      112.41      110.47      4.90 o 
   4  11   4       61.22       75.00      8.16 o 
   5  11   4      401.81      457.15     19.45 o 
   6  11   4        0.46        1.29      2.75 o 
   7  11   4       90.68       67.35     22.36 o 
   8  11   4        1.98        1.70      3.03 o 
  -9  12   4       50.40       49.28     15.14 o 
  -8  12   4        9.00       10.52      3.19 o 
  -7  12   4       13.83       14.74      4.58 o 
  -6  12   4        4.09        5.34      3.54 o 
  -5  12   4      292.76      283.28     15.98 o 
  -4  12   4       29.21       57.11      9.23 o 
  -3  12   4     1069.79     1092.49     64.73 o 
  -2  12   4      228.29      254.90      8.58 o 
  -1  12   4        0.00        0.89      0.71 o 
   0  12   4        8.71        5.58      2.43 o 
   1  12   4      273.37      266.40      9.97 o 
   2  12   4        0.18        1.56      0.88 o 
   3  12   4       20.14       19.09      1.93 o 
   4  12   4       24.78       17.82      3.50 o 
   5  12   4      233.00      226.33      9.16 o 
   6  12   4       16.71       16.35      4.31 o 
   7  12   4       20.22       19.42      5.37 o 
   8  12   4       14.18       10.99      4.23 o 
  -9  13   4        0.06        3.60      3.17 o 
  -8  13   4       37.53       43.11     12.17 o 
  -7  13   4      173.43      181.06     13.40 o 
  -6  13   4        4.39        2.88      2.08 o 
  -5  13   4       16.29       27.35      5.46 o 
  -4  13   4       37.94       60.43     10.56 o 
  -3  13   4      348.00      349.57     17.07 o 
  -2  13   4      115.95      122.28      7.81 o 
  -1  13   4      746.48      735.96     19.56 o 
   0  13   4      529.46      460.54     17.43 o 
   1  13   4        7.59        4.90      1.68 o 
   2  13   4      521.17      469.94     13.91 o 
   3  13   4      133.40      114.27      3.63 o 
   4  13   4        4.67       10.88      2.94 o 
   5  13   4      142.08      148.72     11.73 o 
   6  13   4       22.43       17.34      5.88 o 
   7  13   4       97.26      111.85     10.87 o 
   8  13   4       70.47       56.90     13.71 o 
  -9  14   4       55.02       35.52     12.42 o 
  -8  14   4      180.58      193.23     21.39 o 
  -7  14   4        7.04        3.52      2.91 o 
  -6  14   4      392.57      398.75     23.20 o 
  -5  14   4       71.95       65.26     12.42 o 
  -4  14   4        9.23       11.04      2.63 o 
  -3  14   4      323.96      390.80     22.93 o 
  -2  14   4      408.51      419.67     10.77 o 
  -1  14   4     2125.02     2224.75     59.79 o 
   0  14   4        1.41        0.82      0.63 o 
   1  14   4      108.51      103.56      7.23 o 
   2  14   4     1223.58     1242.65     21.76 o 
   3  14   4      209.70      225.25      4.72 o 
   4  14   4       12.80        4.77      1.79 o 
   5  14   4       12.22       10.26      3.25 o 
   6  14   4       91.77       94.61     17.32 o 
   7  14   4      134.17      125.86      9.97 o 
  -8  15   4       50.31       46.39     14.62 o 
  -7  15   4      251.26      257.12     13.06 o 
  -6  15   4       16.82       18.84      3.94 o 
  -5  15   4       12.11        8.50      2.67 o 
  -4  15   4        1.98        1.82      1.95 o 
  -3  15   4        0.19        2.64      1.88 o 
  -2  15   4       87.88       67.01      7.42 o 
  -1  15   4        2.22        1.62      1.64 o 
   0  15   4       80.03       78.33     20.17 o 
   1  15   4       10.84       11.60      2.97 o 
   2  15   4        0.10        0.54      1.05 o 
   3  15   4        5.32        2.51      0.94 o 
   4  15   4      161.19      132.66      8.74 o 
   5  15   4      229.87      244.87     13.42 o 
   6  15   4      356.35      385.91     20.96 o 
   7  15   4        3.23        2.78      2.52 o 
  -8  16   4        3.46        3.98      2.59 o 
  -7  16   4        9.64        7.57      2.79 o 
  -6  16   4      204.46      201.79     11.38 o 
  -5  16   4       52.56       50.77      8.82 o 
  -4  16   4        0.67        5.22      1.82 o 
  -3  16   4        0.69        4.18      1.75 o 
  -2  16   4     1190.23     1092.99     36.86 o 
  -1  16   4      120.44      107.56      7.31 o 
   0  16   4       18.56       14.47      5.51 o 
   1  16   4       63.03       65.60     11.44 o 
   2  16   4       18.86       15.19      3.27 o 
   3  16   4      430.32      447.21     14.88 o 
   4  16   4       34.37       38.63      7.50 o 
   5  16   4      135.02      134.17      9.39 o 
   6  16   4       17.51       11.35      4.25 o 
   7  16   4       40.17       22.36     10.06 o 
  -8  17   4       51.31       54.51     11.61 o 
  -7  17   4      124.92      116.43      8.00 o 
  -6  17   4      281.59      248.33     13.78 o 
  -5  17   4      155.59      174.80      8.79 o 
  -4  17   4       24.72       18.58      4.53 o 
  -3  17   4     1397.28     1441.16     35.10 o 
  -2  17   4     1774.07     1688.69     59.03 o 
  -1  17   4      453.26      436.44     14.15 o 
   0  17   4     2250.70     2337.13     83.93 o 
   1  17   4       28.32       25.71      4.14 o 
   2  17   4      370.55      358.31      9.58 o 
   3  17   4       64.82       54.35      4.43 o 
   4  17   4       30.56       36.33      6.97 o 
   5  17   4      542.89      587.74     28.35 o 
   6  17   4      108.85      110.32     33.68 o 
   7  17   4       15.19       14.94     11.44 o 
  -8  18   4       26.70       20.62      4.44 o 
  -7  18   4       35.34       34.70      6.48 o 
  -6  18   4      157.62      133.49      8.04 o 
  -5  18   4       33.23       30.74      7.81 o 
  -4  18   4       21.15       14.55      4.39 o 
  -3  18   4      118.43       79.08     25.34 o 
  -2  18   4      558.43      556.54     16.03 o 
  -1  18   4      580.21      552.94     12.65 o 
   0  18   4       23.91       28.09      8.33 o 
   1  18   4      632.15      678.85     18.92 o 
   2  18   4        2.26        1.40      2.07 o 
   3  18   4      113.84      125.86      8.74 o 
   4  18   4        5.66        8.00      3.57 o 
   5  18   4        7.08        8.22      3.08 o 
   6  18   4      112.80      109.80     33.91 o 
   7  18   4       65.28       45.72     19.84 o 
  -8  19   4       73.81       98.77     10.36 o 
  -7  19   4       12.61        7.34      3.00 o 
  -6  19   4       23.17       18.35      5.13 o 
  -5  19   4      193.15      177.23     14.23 o 
  -4  19   4      144.26      141.55      5.43 o 
  -3  19   4       12.97        8.66      2.91 o 
  -2  19   4      949.51      988.13     40.18 o 
  -1  19   4        0.13        1.87      2.16 o 
   0  19   4     1021.84     1069.62     31.83 o 
   1  19   4       71.48       73.95     14.07 o 
   2  19   4      133.54      133.05      7.90 o 
   3  19   4       62.27       57.59      9.11 o 
   4  19   4       10.38       12.46      4.41 o 
   5  19   4       38.84       34.17      9.53 o 
   6  19   4       29.85       35.00      9.04 o 
   7  19   4       13.57        8.75      3.88 o 
  -8  20   4       23.10       25.61      6.29 o 
  -7  20   4      104.97      105.21      6.60 o 
  -6  20   4      109.12      111.70      6.37 o 
  -5  20   4      120.46      110.48      5.46 o 
  -4  20   4      311.62      338.85     16.21 o 
  -3  20   4      478.34      505.64     24.43 o 
  -2  20   4      498.02      507.64     22.45 o 
  -1  20   4       54.36       47.01      4.66 o 
   0  20   4        1.74       -0.12      2.60 o 
   1  20   4      478.42      490.82     19.42 o 
   2  20   4        2.49        2.08      2.23 o 
   3  20   4       32.49       38.98      7.84 o 
   4  20   4      570.49      614.98     33.15 o 
   5  20   4        1.95        3.15      4.01 o 
   6  20   4       19.97       21.34      8.31 o 
  -7  21   4       54.85       58.34     11.11 o 
  -6  21   4        7.02       10.12      3.61 o 
  -5  21   4      198.57      194.48     13.01 o 
  -4  21   4       21.04       21.19      5.21 o 
  -3  21   4      171.20      166.94     12.13 o 
  -2  21   4      357.51      324.04     16.52 o 
  -1  21   4       67.70       64.38      5.71 o 
   0  21   4        7.03        8.42      2.86 o 
   1  21   4       67.46       71.57     11.35 o 
   2  21   4      159.32      165.53      8.76 o 
   3  21   4       19.68       24.10      5.00 o 
   4  21   4      106.92      117.45     23.67 o 
   5  21   4       91.90       88.29     22.41 o 
   6  21   4        0.75        4.89      4.69 o 
  -7  22   4       23.85       24.57      6.02 o 
  -6  22   4       52.77       43.30     10.60 o 
  -5  22   4       39.61       34.68      8.86 o 
  -4  22   4       11.92       14.86      2.90 o 
  -3  22   4       25.39       24.41      5.86 o 
  -2  22   4      611.33      612.66     28.28 o 
  -1  22   4      194.65      203.57     12.45 o 
   0  22   4        5.50        5.12      3.12 o 
   1  22   4        0.01        2.33      2.31 o 
   2  22   4       20.70       23.43      5.21 o 
   3  22   4      257.31      260.26     15.06 o 
   4  22   4       12.97       13.48      4.59 o 
   5  22   4       49.58       46.03     10.28 o 
   6  22   4        0.12        1.59      4.28 o 
  -7  23   4       42.81       29.97      6.41 o 
  -6  23   4       28.76       21.69      6.67 o 
  -5  23   4       88.67       88.59     19.81 o 
  -4  23   4       13.80       14.40      3.71 o 
  -3  23   4        0.62        3.04      2.62 o 
  -2  23   4      223.86      193.10     18.20 o 
  -1  23   4        3.46        6.47      3.46 o 
   0  23   4      564.37      516.66     50.68 o 
   1  23   4       12.53       15.76      4.06 o 
   2  23   4       51.45       57.90      8.75 o 
   3  23   4       29.88       34.67      6.98 o 
   4  23   4       59.88       58.62     12.27 o 
   5  23   4      232.19      256.51     24.10 o 
   6  23   4       54.18       46.35     13.35 o 
  -7  24   4       33.22       21.68      6.66 o 
  -6  24   4      210.70      216.35     13.44 o 
  -5  24   4       29.18       39.97      9.69 o 
  -4  24   4      348.81      389.45     21.32 o 
  -3  24   4      363.47      380.31     18.09 o 
  -2  24   4      242.78      245.37     18.04 o 
  -1  24   4      796.21      878.13     37.97 o 
   0  24   4       61.41       45.97      7.69 o 
   1  24   4       52.98       67.96     13.40 o 
   2  24   4       59.01       64.11     11.27 o 
   3  24   4       51.81       51.91     12.68 o 
   4  24   4      321.22      373.45     26.19 o 
   5  24   4        0.38        2.41      3.65 o 
   6  24   4      241.16      226.39     35.43 o 
  -6  25   4       41.05       43.41     13.26 o 
  -5  25   4       95.70       90.04     19.20 o 
  -4  25   4       91.89       84.35     16.49 o 
  -3  25   4        9.74        3.30      2.80 o 
  -2  25   4        4.92        7.35      3.98 o 
  -1  25   4      810.19      836.17     53.09 o 
   0  25   4        1.31        1.82      2.35 o 
   1  25   4        2.17        3.03      3.70 o 
   2  25   4        0.38        3.61      2.15 o 
   3  25   4        3.77        4.97      2.47 o 
   4  25   4       75.80       62.92     21.66 o 
   5  25   4        9.60       10.12      3.59 o 
  -6  26   4        4.86        6.50      3.17 o 
  -5  26   4       14.55       18.04      3.99 o 
  -4  26   4       44.94       35.77      9.25 o 
  -3  26   4        5.23        3.70      4.48 o 
  -2  26   4        0.28        2.71      3.53 o 
  -1  26   4      217.36      224.72     16.47 o 
   0  26   4        0.16       -1.32      4.02 o 
   1  26   4       34.20       27.68      7.51 o 
   2  26   4       35.74       36.76      7.50 o 
   3  26   4       21.19       14.84      4.91 o 
   4  26   4        1.36        2.69      4.70 o 
   5  26   4       66.44       75.39     20.83 o 
  -6  27   4        0.50        2.03      3.72 o 
  -5  27   4       55.90       46.92     13.73 o 
  -4  27   4        0.46       -0.58      5.54 o 
  -3  27   4      452.63      522.02     26.89 o 
  -2  27   4       29.94       40.55      9.79 o 
  -1  27   4      173.12      184.29     13.39 o 
   0  27   4      342.92      368.71     21.98 o 
   1  27   4       12.47       11.18      4.50 o 
   2  27   4      145.18      150.45      9.29 o 
   3  27   4      133.42      139.06     21.74 o 
   4  27   4       13.70       19.03      6.20 o 
   5  27   4      173.46      180.04     20.63 o 
  -5  28   4       17.78       17.52      6.01 o 
  -4  28   4      154.54      172.57     18.28 o 
  -3  28   4       20.07       14.99      5.14 o 
  -2  28   4       69.96       69.50     15.61 o 
  -1  28   4        3.05        2.84      3.17 o 
   0  28   4       87.49       79.73     19.24 o 
   1  28   4       71.35       78.91     14.30 o 
   2  28   4        3.13        2.56      3.64 o 
   3  28   4       30.53       31.51     11.35 o 
   4  28   4      190.61      207.19     22.90 o 
  -5  29   4       66.52       52.66     21.34 o 
  -4  29   4       29.14       29.59      9.74 o 
  -3  29   4       33.92       23.46      8.24 o 
  -2  29   4        1.11        2.08      3.80 o 
  -1  29   4        6.21        5.96      5.36 o 
   0  29   4       86.81       88.45     16.64 o 
   1  29   4        3.14        4.72      2.42 o 
   2  29   4        3.34        4.09      2.45 o 
   3  29   4       10.31       12.39      5.08 o 
   4  29   4        9.26       12.52      5.68 o 
  -4  30   4        9.76        4.99      2.89 o 
  -3  30   4      119.85       81.88     24.84 o 
  -2  30   4      138.56      150.05     22.09 o 
  -1  30   4       56.83       51.33     15.48 o 
   0  30   4      231.70      234.89     23.18 o 
   1  30   4        0.07        0.19      2.42 o 
   2  30   4       25.17       14.99      4.83 o 
   3  30   4       45.07       32.61     14.48 o 
  -4  31   4       43.88       40.33     14.73 o 
  -3  31   4        0.04        4.40      3.36 o 
  -2  31   4      111.37      130.86     21.75 o 
  -1  31   4      115.83      105.75     24.60 o 
   0  31   4      277.51      266.30     14.60 o 
   1  31   4      105.79       85.28     18.60 o 
   2  31   4      285.18      374.43     25.98 o 
   3  31   4      124.24      128.70     16.52 o 
  -3  32   4        0.86        4.84      3.10 o 
  -2  32   4      100.96       95.95     31.35 o 
  -1  32   4       11.24       16.13      4.43 o 
   0  32   4       88.33       63.75     19.06 o 
   1  32   4       57.70       46.38     15.69 o 
   2  32   4       81.62       69.72     14.28 o 
  -2  33   4       32.66       19.50      6.42 o 
  -1  33   4        0.01        4.08      4.66 o 
   0  33   4      140.11      130.89     18.32 o 
   1  33   4       69.74       54.06     15.55 o 
  -9   1   5        0.71        2.89      3.47 o 
  -8   1   5        9.84       11.07      2.69 o 
  -7   1   5        9.73        7.38      3.48 o 
  -6   1   5     1867.77     1998.19     64.02 o 
  -5   1   5       35.45       38.29      9.32 o 
  -4   1   5       22.66       22.79      5.83 o 
  -3   1   5      656.39      611.84     28.34 o 
  -2   1   5       19.26       26.49      7.46 o 
  -1   1   5        3.02        2.22      0.87 o 
   0   1   5      437.78      393.12     13.42 o 
   1   1   5      424.67      394.84     10.36 o 
   2   1   5      613.30      608.60     19.09 o 
   3   1   5      596.82      594.00     11.57 o 
   4   1   5      353.56      356.02     15.79 o 
   5   1   5      452.89      495.45     28.86 o 
   6   1   5      112.58      127.02     10.42 o 
   7   1   5      110.25      112.22      7.12 o 
  -9   2   5      200.72      199.58     17.35 o 
  -8   2   5        8.13       10.14      3.26 o 
  -7   2   5      162.72      170.63     15.91 o 
  -6   2   5      286.51      311.82     20.67 o 
  -5   2   5     1350.80     1388.83     66.70 o 
  -4   2   5      517.93      507.87     21.50 o 
  -3   2   5       12.97       12.58      4.62 o 
  -2   2   5      456.50      403.44     23.04 o 
  -1   2   5      238.27      228.32      9.87 o 
   0   2   5      706.73      712.63     26.90 o 
   1   2   5      420.36      393.10     11.64 o 
   2   2   5      446.74      414.68     11.62 o 
   3   2   5       38.28       29.08      2.06 o 
   4   2   5      582.75      583.11     20.84 o 
   5   2   5      128.99      138.05     12.88 o 
   6   2   5      248.79      296.03     15.90 o 
   7   2   5       36.36       28.14      8.86 o 
  -9   3   5       27.19       22.16      5.72 o 
  -8   3   5        5.84        9.44      3.18 o 
  -7   3   5        5.72        3.97      2.66 o 
  -6   3   5      160.41      163.37     18.49 o 
  -5   3   5       49.83       48.13      8.75 o 
  -4   3   5      525.76      522.63     21.30 o 
  -3   3   5      747.10      728.42     31.40 o 
  -2   3   5       43.64       51.92      7.01 o 
  -1   3   5      282.10      272.85     11.86 o 
   0   3   5      440.09      462.64     18.03 o 
   1   3   5        1.40        1.18      1.39 o 
   2   3   5       72.70       64.49      4.69 o 
   3   3   5        6.70        6.39      1.37 o 
   4   3   5       46.24       57.23      4.61 o 
   5   3   5      819.84      865.18     33.94 o 
   6   3   5       26.81       28.82      7.44 o 
   7   3   5      174.77      206.84     18.38 o 
  -9   4   5       26.14       29.97      7.29 o 
  -8   4   5        7.91        8.76      3.12 o 
  -7   4   5      165.63      189.22     13.83 o 
  -6   4   5      968.11     1010.61     50.91 o 
  -5   4   5       34.98       34.66      7.18 o 
  -4   4   5       42.04       50.35     15.03 o 
  -3   4   5       63.80       79.21     21.55 o 
  -2   4   5      223.51      202.45      8.23 o 
  -1   4   5       33.37       32.16      5.03 o 
   0   4   5       36.82       35.06      3.97 o 
   1   4   5      981.22     1005.45     24.08 o 
   2   4   5      851.95      838.15     17.35 o 
   3   4   5      129.51      106.92     12.85 o 
   4   4   5        0.02        1.33      1.00 o 
   5   4   5      182.36      186.64     13.50 o 
   6   4   5       18.30       15.85      4.35 o 
   7   4   5        9.99        6.55      5.21 o 
  -9   5   5       61.78       53.30     15.34 o 
  -8   5   5       27.68       30.08      7.87 o 
  -7   5   5        2.08        4.08      3.17 o 
  -6   5   5       37.95       35.29      8.77 o 
  -5   5   5     2226.33     2242.84     76.17 o 
  -4   5   5       19.36       26.67      7.82 o 
  -3   5   5      133.47      112.26     12.56 o 
  -2   5   5      302.27      278.99     11.05 o 
  -1   5   5      443.67      451.97     14.73 o 
   0   5   5      903.97      911.57     26.22 o 
   1   5   5       61.57       60.95      4.84 o 
   2   5   5       95.78       93.41      6.04 o 
   3   5   5     1912.40     1967.60     39.52 o 
   4   5   5       89.31       98.12      4.79 o 
   5   5   5        2.94        0.76      2.64 o 
   6   5   5        0.10        2.56      2.24 o 
   7   5   5       87.59       79.08     10.58 o 
  -9   6   5       18.54       21.05      5.12 o 
  -8   6   5       11.31        6.79      3.72 o 
  -7   6   5      378.41      420.95     21.89 o 
  -6   6   5        3.05        5.72      3.60 o 
  -5   6   5     1261.90     1354.37     64.28 o 
  -4   6   5      340.39      309.84     15.27 o 
  -3   6   5        6.04        5.17      3.90 o 
  -2   6   5       26.92       31.66      7.63 o 
  -1   6   5       22.01       20.04      4.89 o 
   0   6   5      339.14      315.34     11.17 o 
   1   6   5      376.77      375.03     11.61 o 
   2   6   5      681.14      653.61     14.38 o 
   3   6   5      693.47      685.08     16.41 o 
   4   6   5      253.38      273.68     11.00 o 
   5   6   5      509.95      516.16     29.88 o 
   6   6   5        2.50        3.94      2.59 o 
   7   6   5        5.06        4.19      4.55 o 
  -9   7   5       31.02       23.78      8.12 o 
  -8   7   5      110.74      109.20     26.14 o 
  -7   7   5        6.55        7.90      3.80 o 
  -6   7   5       11.46       10.50      3.14 o 
  -5   7   5      476.06      486.00     27.98 o 
  -4   7   5        1.47        5.08      2.19 o 
  -3   7   5      172.69      163.19     13.38 o 
  -2   7   5       75.76       78.43      7.39 o 
  -1   7   5      111.40      101.78      8.76 o 
   0   7   5       11.86       13.65      5.81 o 
   1   7   5        0.82        1.40      3.04 o 
   2   7   5        7.60        5.69      1.29 o 
   3   7   5       14.33       13.74      2.95 o 
   4   7   5       26.57       35.73      3.43 o 
   5   7   5        0.18        1.12      2.77 o 
   6   7   5       15.03       10.84      3.99 o 
   7   7   5       31.45       33.24      9.72 o 
  -9   8   5        0.16        2.58      2.52 o 
  -8   8   5       11.67       14.56      4.30 o 
  -7   8   5      902.96     1019.16     20.80 o 
  -6   8   5       10.88       20.62      5.06 o 
  -5   8   5      385.96      402.51     22.31 o 
  -4   8   5        0.17        1.61      1.94 o 
  -3   8   5      286.72      287.98     21.97 o 
  -2   8   5      784.82      775.31     17.82 o 
  -1   8   5      704.78      697.22     20.69 o 
   0   8   5        6.40       11.93      5.57 o 
   1   8   5     2429.15     2562.33     24.15 o 
   2   8   5       11.78       10.33      2.04 o 
   3   8   5       17.61       17.32      2.28 o 
   4   8   5      477.43      457.35     18.87 o 
   5   8   5      156.98      157.94     16.28 o 
   6   8   5      198.94      202.40     15.17 o 
   7   8   5        0.00        0.72      4.43 o 
  -9   9   5       14.13       11.91      4.07 o 
  -8   9   5      511.86      575.82     38.37 o 
  -7   9   5      479.23      475.00     24.42 o 
  -6   9   5       82.13      131.51     28.93 o 
  -5   9   5      198.23      222.47     12.61 o 
  -4   9   5      796.86      795.40     24.75 o 
  -3   9   5      425.27      402.52     15.50 o 
  -2   9   5      115.20      123.27      9.94 o 
  -1   9   5       72.56       65.91      5.56 o 
   0   9   5     1561.45     1496.89    110.72 o 
   1   9   5       30.27       33.92      7.60 o 
   2   9   5      406.88      457.64     14.08 o 
   3   9   5      201.80      199.19     11.33 o 
   4   9   5       29.86       32.15      6.42 o 
   5   9   5      118.73      150.18     11.58 o 
   6   9   5       28.14       28.63      9.40 o 
   7   9   5       22.15       22.70      8.94 o 
  -8  10   5       29.58       28.84      8.14 o 
  -7  10   5       26.29       27.03      6.09 o 
  -6  10   5      125.82      117.05     10.73 o 
  -5  10   5        0.36        3.51      2.64 o 
  -4  10   5     1116.53     1062.55     43.94 o 
  -3  10   5       80.65       69.49     19.91 o 
  -2  10   5      573.42      560.96     12.50 o 
  -1  10   5        7.37        5.63      1.10 o 
   0  10   5      387.15      382.84     25.45 o 
   1  10   5       25.81       22.41      4.91 o 
   2  10   5        0.00       -0.24      2.66 o 
   3  10   5        0.00        1.23      0.90 o 
   4  10   5      423.50      428.99     20.77 o 
   5  10   5        1.97        0.70      3.31 o 
   6  10   5        1.52        3.52      4.23 o 
   7  10   5       26.79       17.34      6.06 o 
  -8  11   5        9.35        8.27      3.82 o 
  -7  11   5      190.75      197.28     11.15 o 
  -6  11   5        0.00        0.30      2.48 o 
  -5  11   5      183.93      193.34     11.96 o 
  -4  11   5      515.43      577.57     29.73 o 
  -3  11   5        0.04        2.39      2.50 o 
  -2  11   5      123.45      105.05      8.28 o 
  -1  11   5      572.57      544.75     15.14 o 
   0  11   5      621.29      574.24     27.47 o 
   1  11   5        5.32        5.55      1.82 o 
   2  11   5       39.76       36.20      6.15 o 
   3  11   5      133.97      109.42      7.41 o 
   4  11   5       35.19       36.29      6.87 o 
   5  11   5       22.44       22.75      5.60 o 
   6  11   5       84.71      103.79     12.68 o 
   7  11   5      138.65      147.67     14.73 o 
  -8  12   5       59.57       52.76     15.58 o 
  -7  12   5       23.22       19.12      6.38 o 
  -6  12   5      357.12      358.88     19.40 o 
  -5  12   5       36.84       36.99      9.41 o 
  -4  12   5      862.59      925.99     34.14 o 
  -3  12   5      232.70      224.75      6.95 o 
  -2  12   5      338.61      311.81      9.74 o 
  -1  12   5      376.17      357.17     10.09 o 
   0  12   5       23.14       18.63      5.80 o 
   1  12   5       77.78       55.56      7.74 o 
   2  12   5       95.56       90.93      7.80 o 
   3  12   5       90.54      114.30      7.24 o 
   4  12   5       88.07       86.61     14.70 o 
   5  12   5       21.42       23.97      5.78 o 
   6  12   5      340.53      421.99     34.32 o 
   7  12   5       54.61       39.93     10.92 o 
  -8  13   5      246.21      240.90     17.29 o 
  -7  13   5       27.32       29.16      6.84 o 
  -6  13   5       30.25       41.76     11.48 o 
  -5  13   5       18.43       12.99      3.97 o 
  -4  13   5      649.18      661.43     31.07 o 
  -3  13   5       50.06       42.16      4.61 o 
  -2  13   5        1.82        2.54      0.72 o 
  -1  13   5      352.46      338.66     12.07 o 
   0  13   5      504.82      489.01     15.64 o 
   1  13   5      350.23      378.53     17.03 o 
   2  13   5      162.92      160.64     10.84 o 
   3  13   5       13.74       10.59      2.54 o 
   4  13   5      161.00      169.80     13.27 o 
   5  13   5        0.03       -0.28      3.43 o 
   6  13   5       23.47       14.55      5.58 o 
   7  13   5       24.20       24.08     14.35 o 
  -8  14   5       16.55       11.95      4.48 o 
  -7  14   5        0.29        4.42      2.16 o 
  -6  14   5      141.72      125.01      9.22 o 
  -5  14   5       20.72       15.63      4.55 o 
  -4  14   5       21.09       27.93      6.21 o 
  -3  14   5        0.06        2.98      1.87 o 
  -2  14   5        0.10        0.18      0.77 o 
  -1  14   5      350.61      333.30     16.58 o 
   0  14   5       78.86       78.72     21.10 o 
   1  14   5      125.08      121.17     14.93 o 
   2  14   5       16.22       20.97      3.82 o 
   3  14   5      133.66      132.24      5.50 o 
   4  14   5        1.76        5.14      2.31 o 
   5  14   5       21.70       16.43      5.54 o 
   6  14   5       43.17       26.17     12.61 o 
   7  14   5        7.40        8.41      6.18 o 
  -8  15   5      243.78      242.25     16.83 o 
  -7  15   5        3.02        5.35      3.91 o 
  -6  15   5      125.77      131.45     10.04 o 
  -5  15   5      376.00      360.99     21.12 o 
  -4  15   5      538.42      500.73     22.82 o 
  -3  15   5       86.76       77.59      3.83 o 
  -2  15   5       42.29       42.41      2.84 o 
  -1  15   5      122.58      133.15     10.03 o 
   0  15   5      716.74      764.64     28.94 o 
   1  15   5       58.44       65.77     12.34 o 
   2  15   5      541.43      533.53     33.23 o 
   3  15   5       26.31       24.96      4.89 o 
   4  15   5      408.54      418.32     19.43 o 
   5  15   5       71.88       68.95     18.66 o 
   6  15   5        7.18        4.22      5.35 o 
  -8  16   5      169.19      181.17     14.90 o 
  -7  16   5       79.79       88.38     14.93 o 
  -6  16   5      271.70      228.40     11.86 o 
  -5  16   5       38.01       40.72      7.85 o 
  -4  16   5       37.30       44.90      4.40 o 
  -3  16   5      257.39      250.85     11.86 o 
  -2  16   5        4.59        2.99      1.25 o 
  -1  16   5        0.79       -0.09      1.37 o 
   0  16   5       27.75       25.99      8.13 o 
   1  16   5      662.49      720.26     28.93 o 
   2  16   5       44.97       50.14      4.58 o 
   3  16   5      343.37      330.96     22.78 o 
   4  16   5      150.41      141.15     11.70 o 
   5  16   5        1.26        5.96      3.98 o 
   6  16   5       20.15       21.00      9.88 o 
  -8  17   5       14.80       12.29      3.54 o 
  -7  17   5       63.25       51.37     19.71 o 
  -6  17   5       97.06       85.27     19.43 o 
  -5  17   5        0.00        1.57      2.88 o 
  -4  17   5       15.70       15.67      3.48 o 
  -3  17   5      260.66      266.43     13.79 o 
  -2  17   5       20.29       20.39      5.66 o 
  -1  17   5       46.47       50.26     14.41 o 
   0  17   5        5.93        6.79      3.73 o 
   1  17   5      117.78      117.77      9.99 o 
   2  17   5        0.01        1.80      2.02 o 
   3  17   5      155.24      147.81     28.76 o 
   4  17   5        0.29        0.13      3.67 o 
   5  17   5        2.74        4.16      4.31 o 
   6  17   5        2.38        5.10      6.24 o 
  -7  18   5       10.64       14.74      5.43 o 
  -6  18   5       58.06       69.94     17.00 o 
  -5  18   5        0.32        1.27      2.00 o 
  -4  18   5      136.09      131.14     12.90 o 
  -3  18   5       39.34       42.58     11.60 o 
  -2  18   5      131.11      141.60     35.99 o 
  -1  18   5      162.98      165.72     29.91 o 
   0  18   5        2.26        3.00      2.99 o 
   1  18   5      195.30      206.91      9.08 o 
   2  18   5      106.34      100.68      6.74 o 
   3  18   5       72.90       67.30     13.15 o 
   4  18   5      128.01      132.65     11.98 o 
   5  18   5       18.70       17.27      5.60 o 
   6  18   5       35.84       24.53     15.40 o 
  -7  19   5      150.08      166.42     14.10 o 
  -6  19   5        7.44        7.61      3.09 o 
  -5  19   5      164.32      180.19     12.84 o 
  -4  19   5        0.63        3.29      1.79 o 
  -3  19   5     1275.82     1217.22    157.84 o 
  -2  19   5      178.25      167.06     12.09 o 
  -1  19   5       58.94       55.62     14.71 o 
   0  19   5       80.52       94.53     16.58 o 
   1  19   5       75.97       85.36     12.72 o 
   2  19   5      117.23      141.76     14.78 o 
   3  19   5        1.18       -2.85      7.19 o 
   4  19   5      214.13      221.02     15.52 o 
   5  19   5      351.12      383.72     38.23 o 
   6  19   5        0.24       -1.73      4.63 o 
  -7  20   5       97.33      124.30     13.38 o 
  -6  20   5       22.23       19.39      6.96 o 
  -5  20   5      263.10      277.56     16.25 o 
  -4  20   5        5.20        4.40      2.66 o 
  -3  20   5      371.59      365.34     31.78 o 
  -2  20   5      230.81      232.51     20.71 o 
  -1  20   5       18.74       15.54      6.91 o 
   0  20   5       28.04       28.75      5.64 o 
   1  20   5      568.14      604.59     39.70 o 
   2  20   5      200.36      202.58     13.92 o 
   3  20   5      408.11      420.94     25.37 o 
   4  20   5        2.67        4.71      3.02 o 
   5  20   5       16.34       12.71      6.51 o 
   6  20   5        0.19        3.21      4.42 o 
  -7  21   5        3.72        1.53      2.75 o 
  -6  21   5       33.35       33.37     12.31 o 
  -5  21   5        0.05        2.14      4.71 o 
  -4  21   5       12.33       18.89      8.28 o 
  -3  21   5      532.04      582.81     39.15 o 
  -2  21   5       39.16       44.19      8.64 o 
  -1  21   5      476.53      486.18     40.40 o 
   0  21   5       12.11       15.56      4.06 o 
   1  21   5       13.97       15.10      4.65 o 
   2  21   5        8.31       10.17      2.94 o 
   3  21   5       15.19       16.58      4.74 o 
   4  21   5       34.56       31.86      8.33 o 
   5  21   5      120.36      128.68     16.51 o 
  -6  22   5       21.15       20.46      8.58 o 
  -5  22   5      150.05      146.35     20.66 o 
  -4  22   5      525.74      580.88     41.10 o 
  -3  22   5       69.27       66.17     18.13 o 
  -2  22   5        0.61        1.42      4.09 o 
  -1  22   5      565.62      564.05     38.62 o 
   0  22   5      237.95      253.56     21.23 o 
   1  22   5        3.04        3.12      2.74 o 
   2  22   5        0.01        2.14      2.59 o 
   3  22   5      332.85      377.06     20.68 o 
   4  22   5      139.47      140.23     36.48 o 
   5  22   5        0.03        2.82      2.31 o 
  -6  23   5       32.95       27.74     14.67 o 
  -5  23   5        4.32        6.58      3.52 o 
  -4  23   5      153.59      133.21     29.44 o 
  -3  23   5      268.57      304.64     19.38 o 
  -2  23   5      644.37      674.28     38.10 o 
  -1  23   5       59.99       31.00     21.06 o 
   0  23   5      102.17      115.18      9.64 o 
   1  23   5        0.08        4.07      2.42 o 
   2  23   5       34.24       37.91      9.66 o 
   3  23   5        9.73       10.40      7.61 o 
   4  23   5       26.24       19.38      7.42 o 
   5  23   5       65.14       36.26     16.16 o 
  -6  24   5       19.24       26.02     12.24 o 
  -5  24   5       22.64       25.98      7.13 o 
  -4  24   5        9.68       16.33      4.90 o 
  -3  24   5        5.21        5.57      3.64 o 
  -2  24   5       11.36       12.67      4.65 o 
  -1  24   5       66.24       52.04     12.76 o 
   0  24   5        1.03        2.48      2.42 o 
   1  24   5       44.46       38.76      9.48 o 
   2  24   5        1.13        4.15      1.60 o 
   3  24   5        2.12        2.95      3.82 o 
   4  24   5       27.80       23.06      8.27 o 
  -6  25   5        5.07        7.61      4.82 o 
  -5  25   5      164.74      175.40     27.07 o 
  -4  25   5       64.91       58.12     14.89 o 
  -3  25   5        3.49        7.29      3.96 o 
  -2  25   5      226.62      246.93     17.77 o 
  -1  25   5       76.84       86.79     14.91 o 
   0  25   5        1.72        2.19      2.70 o 
   1  25   5        6.72        7.69      3.45 o 
   2  25   5      223.68      244.94     15.32 o 
   3  25   5      102.99       86.09     27.17 o 
   4  25   5        0.49        2.67      4.86 o 
  -5  26   5       25.05       17.21      6.87 o 
  -4  26   5      753.22      821.49     19.96 o 
  -3  26   5      160.95      150.06     20.89 o 
  -2  26   5      213.89      246.84     21.16 o 
  -1  26   5      141.34      130.89     10.28 o 
   0  26   5        5.66        8.59      4.52 o 
   1  26   5        1.54        0.99      3.20 o 
   2  26   5        0.09       -2.33      3.27 o 
   3  26   5       89.52       90.20     13.08 o 
   4  26   5      228.82      284.78     24.83 o 
  -5  27   5        0.00        2.69      4.04 o 
  -4  27   5        5.20        4.53      3.80 o 
  -3  27   5      361.15      452.15     36.07 o 
  -2  27   5        0.10        3.97      4.09 o 
  -1  27   5        0.39        1.75      3.82 o 
   0  27   5       24.94       18.83      8.77 o 
   1  27   5       87.40       72.59     19.73 o 
   2  27   5      118.52      109.49      9.69 o 
   3  27   5       19.58       16.13      8.95 o 
  -4  28   5       23.20       24.75      9.50 o 
  -3  28   5        0.01        1.23      4.47 o 
  -2  28   5      120.51      110.23     23.07 o 
  -1  28   5        0.01        2.22      4.48 o 
   0  28   5        4.08        3.49      2.72 o 
   1  28   5        0.18        2.23      3.06 o 
   2  28   5        3.13        6.67      4.86 o 
   3  28   5      112.98       99.25     23.24 o 
  -4  29   5        0.03        6.10      4.44 o 
  -3  29   5       19.58       21.45      7.48 o 
  -2  29   5        8.22        6.84      6.21 o 
  -1  29   5       36.59       30.17     12.04 o 
   0  29   5       11.40       15.35      5.13 o 
   1  29   5        1.28        3.62      2.50 o 
   2  29   5      223.94      259.28     28.45 o 
  -3  30   5        8.81        7.91      5.52 o 
  -2  30   5       88.52       80.29     28.62 o 
  -1  30   5       69.85       52.54     17.70 o 
   0  30   5        0.33       -1.18      3.14 o 
   1  30   5       28.59       24.06      9.24 o 
   2  30   5        2.77        0.02      5.71 o 
  -2  31   5        7.51        6.94      4.98 o 
  -1  31   5       17.40       15.39      5.33 o 
   0  31   5       70.28       51.61     13.16 o 
   1  31   5        0.84       -1.07      3.26 o 
  -8   0   6       99.28       77.77     30.70 o 
  -7   0   6     1187.80     1277.31     33.40 o 
  -6   0   6      114.31      116.64     25.27 o 
  -5   0   6      145.45      128.32     13.13 o 
  -4   0   6        9.03       10.32      5.42 o 
  -3   0   6     1330.63     1226.20     87.23 o 
  -2   0   6     1611.96     1637.18     73.39 o 
  -1   0   6      206.90      171.10     13.45 o 
   0   0   6      300.16      322.75     17.06 o 
   1   0   6      509.11      520.68     19.36 o 
   2   0   6      352.74      347.04     15.60 o 
   3   0   6       41.55       42.34      9.60 o 
   4   0   6       53.83       35.86     10.28 o 
   5   0   6        0.04        0.03      3.35 o 
   6   0   6      343.74      366.79     34.27 o 
   7   0   6       42.83       24.19     10.82 o 
  -8   1   6      114.01      130.31     11.84 o 
  -7   1   6        0.85        0.56      3.29 o 
  -6   1   6       94.09       87.11     18.90 o 
  -5   1   6       35.19       31.63      8.59 o 
  -4   1   6       62.76       59.34     16.58 o 
  -3   1   6      923.75      905.36     51.03 o 
  -2   1   6        7.10        8.03      3.97 o 
  -1   1   6      214.65      203.54     11.08 o 
   0   1   6      270.00      263.06     10.30 o 
   1   1   6        7.53        7.28      3.03 o 
   2   1   6        9.33        4.19      1.54 o 
   3   1   6       16.81       17.21      3.39 o 
   4   1   6       49.65       48.45     10.56 o 
   5   1   6       90.64       78.49     16.86 o 
   6   1   6       34.56       28.11     16.00 o 
  -8   2   6        9.52        9.77      3.81 o 
  -7   2   6      493.62      519.85     29.16 o 
  -6   2   6        0.06        2.48      2.45 o 
  -5   2   6        1.89        3.48      2.29 o 
  -4   2   6       14.73       13.32      4.58 o 
  -3   2   6       98.18      106.76     31.48 o 
  -2   2   6      200.07      173.58     10.73 o 
  -1   2   6      176.01      169.39      9.63 o 
   0   2   6      120.52      107.70      5.75 o 
   1   2   6      934.85     1007.93     24.00 o 
   2   2   6      376.72      384.52     14.30 o 
   3   2   6       39.93       36.77      4.12 o 
   4   2   6      240.46      224.96     11.69 o 
   5   2   6       55.73       44.74     16.40 o 
   6   2   6       16.62       26.57      6.36 o 
  -8   3   6       83.58       73.41     22.09 o 
  -7   3   6      194.19      199.17     16.25 o 
  -6   3   6       38.59       35.76      7.27 o 
  -5   3   6        7.36        9.13      3.83 o 
  -4   3   6      204.76      213.05     14.81 o 
  -3   3   6      603.93      608.25     30.85 o 
  -2   3   6        6.53        2.70      4.14 o 
  -1   3   6       36.89       30.13      7.38 o 
   0   3   6      188.51      178.85      9.68 o 
   1   3   6      165.05      149.38     10.14 o 
   2   3   6       74.90       63.17      3.83 o 
   3   3   6      197.20      196.70      5.67 o 
   4   3   6      402.85      426.41     22.70 o 
   5   3   6      354.95      356.86     19.28 o 
   6   3   6      144.86      141.09     15.43 o 
  -8   4   6        1.05        3.24      2.87 o 
  -7   4   6       47.96       39.96      8.04 o 
  -6   4   6      141.35      140.59     10.46 o 
  -5   4   6       19.26       21.20      8.14 o 
  -4   4   6       65.50       54.96     16.14 o 
  -3   4   6      185.97      160.93     15.92 o 
  -2   4   6      606.37      610.32     22.34 o 
  -1   4   6      148.98      150.81      8.84 o 
   0   4   6       18.73       25.49      7.32 o 
   1   4   6       39.84       37.31      2.75 o 
   2   4   6       14.54       14.60      3.39 o 
   3   4   6      102.79      125.33      7.23 o 
   4   4   6       55.28       49.79     11.78 o 
   5   4   6      144.67      153.58      9.88 o 
   6   4   6       75.15       59.58     20.49 o 
  -8   5   6      172.69      206.26     13.86 o 
  -7   5   6      190.27      186.10     18.83 o 
  -6   5   6      404.09      381.38     22.96 o 
  -5   5   6       15.20       13.02      3.60 o 
  -4   5   6      105.63       93.23     24.57 o 
  -3   5   6      345.47      343.21     21.20 o 
  -2   5   6      452.93      453.96     20.33 o 
  -1   5   6       11.56       13.83      5.64 o 
   0   5   6      103.84       96.95      7.20 o 
   1   5   6      699.59      728.94     25.71 o 
   2   5   6        2.27        3.54      2.23 o 
   3   5   6       95.40      100.13      8.72 o 
   4   5   6        0.06        2.96      3.75 o 
   5   5   6      158.87      156.53      8.67 o 
   6   5   6       31.81       21.90      6.14 o 
  -8   6   6       15.29        6.75      3.15 o 
  -7   6   6      157.49      150.04     17.72 o 
  -6   6   6      169.82      154.68     11.98 o 
  -5   6   6       32.17       30.12      7.20 o 
  -4   6   6      311.41      298.95     22.56 o 
  -3   6   6      346.38      357.57     19.86 o 
  -2   6   6      107.67      101.56     12.14 o 
  -1   6   6        2.37        0.68      3.57 o 
   0   6   6       46.53       47.13      3.65 o 
   1   6   6       44.01       47.13     10.74 o 
   2   6   6        1.10        2.32      3.06 o 
   3   6   6      558.47      586.95     26.52 o 
   4   6   6       84.96       58.61     17.25 o 
   5   6   6      240.53      292.21     16.81 o 
   6   6   6       73.70       70.68     23.77 o 
  -8   7   6      417.54      440.81     16.82 o 
  -7   7   6      203.15      230.39     14.65 o 
  -6   7   6      287.79      308.75     18.70 o 
  -5   7   6        0.92        4.49      2.16 o 
  -4   7   6       42.78       43.06     12.92 o 
  -3   7   6      107.92       93.87      9.54 o 
  -2   7   6        3.17        2.00      1.48 o 
  -1   7   6     1147.57     1096.91     70.38 o 
   0   7   6      556.77      589.19     31.28 o 
   1   7   6      124.87      120.19     12.38 o 
   2   7   6      802.11      836.83     33.02 o 
   3   7   6       31.41       32.00      5.32 o 
   4   7   6      106.72      112.37      7.17 o 
   5   7   6      176.09      202.73     15.25 o 
   6   7   6       21.52       17.38      6.34 o 
  -8   8   6      209.15      194.56     14.25 o 
  -7   8   6        7.29        7.00      2.92 o 
  -6   8   6       43.98       34.97      8.08 o 
  -5   8   6       64.23       58.02      9.16 o 
  -4   8   6       46.31       33.21     13.94 o 
  -3   8   6       54.17       53.35      6.82 o 
  -2   8   6      609.36      650.42     27.77 o 
  -1   8   6       12.88       14.41      3.68 o 
   0   8   6       43.07       46.09     19.15 o 
   1   8   6      193.95      193.37     15.12 o 
   2   8   6       91.60      109.24     15.43 o 
   3   8   6       37.71       44.17      9.87 o 
   4   8   6      177.64      192.74     13.21 o 
   5   8   6      178.29      173.10     16.60 o 
   6   8   6       42.16       39.90     15.91 o 
  -8   9   6      541.64      591.16     40.49 o 
  -7   9   6       68.79      121.22     39.92 o 
  -6   9   6      120.93      115.20     11.37 o 
  -5   9   6        5.80        8.03      3.78 o 
  -4   9   6        1.38        2.36      2.65 o 
  -3   9   6        3.58        0.93      2.17 o 
  -2   9   6        2.33        1.14      2.06 o 
  -1   9   6     1043.60     1056.57     52.52 o 
   0   9   6     1340.01     1391.82     67.92 o 
   1   9   6      105.33       85.76      9.11 o 
   2   9   6      224.69      209.77     10.01 o 
   3   9   6        7.57        4.82      2.34 o 
   4   9   6        4.40        3.26      3.28 o 
   5   9   6       49.32       26.13     11.27 o 
   6   9   6       31.60       16.05      7.71 o 
  -8  10   6        2.91        3.86      3.24 o 
  -7  10   6      149.65      140.51     13.78 o 
  -6  10   6       43.20       39.10      9.99 o 
  -5  10   6       24.74       22.14      7.30 o 
  -4  10   6      102.02      126.64      6.92 o 
  -3  10   6       51.56       46.84      8.79 o 
  -2  10   6      158.84      168.87     12.16 o 
  -1  10   6       23.31       19.07      7.40 o 
   0  10   6      110.51       99.87     29.72 o 
   1  10   6      232.56      247.61     14.08 o 
   2  10   6      113.20      108.97      8.10 o 
   3  10   6       46.92       42.76     10.60 o 
   4  10   6        2.12        3.47      2.47 o 
   5  10   6       65.91       57.84     17.50 o 
   6  10   6       62.25       50.10     21.93 o 
  -8  11   6       22.71       16.83      5.07 o 
  -7  11   6       12.76       14.39      4.74 o 
  -6  11   6      150.30      153.32      9.49 o 
  -5  11   6       70.96       80.65      8.14 o 
  -4  11   6        5.47        2.58      2.68 o 
  -3  11   6       90.74       89.76      9.65 o 
  -2  11   6      404.26      426.51     27.43 o 
  -1  11   6      326.42      345.76     22.78 o 
   0  11   6       12.03       12.52      4.95 o 
   1  11   6      131.58      145.75      8.31 o 
   2  11   6      847.13      901.28     39.24 o 
   3  11   6      328.84      324.91     17.27 o 
   4  11   6        1.25        6.10      3.18 o 
   5  11   6        0.38        1.75      3.13 o 
   6  11   6       20.59       13.66      5.31 o 
  -8  12   6       79.12       43.22     15.04 o 
  -7  12   6       64.99       72.47     14.45 o 
  -6  12   6        2.19        4.15      4.31 o 
  -5  12   6      150.42      127.16     12.41 o 
  -4  12   6        7.79        7.62      2.04 o 
  -3  12   6      298.87      293.98     15.90 o 
  -2  12   6        3.35        5.45      4.10 o 
  -1  12   6       33.88       40.98     13.51 o 
   0  12   6      492.25      513.92     30.96 o 
   1  12   6       54.40       52.02     11.32 o 
   2  12   6        2.36        0.62      4.48 o 
   3  12   6       32.43       34.65      8.28 o 
   4  12   6       11.24       13.04      4.54 o 
   5  12   6       18.56        9.33      7.00 o 
   6  12   6       24.46       15.26      8.04 o 
  -7  13   6       31.56       34.89     10.57 o 
  -6  13   6       21.31       14.72      6.22 o 
  -5  13   6      604.87      591.83     33.50 o 
  -4  13   6      129.34      125.61      7.31 o 
  -3  13   6      166.33      190.15      7.76 o 
  -2  13   6        9.35        4.92      4.87 o 
  -1  13   6       11.90       14.78      6.66 o 
   0  13   6       46.69       43.05     11.10 o 
   1  13   6        7.33        6.67      3.95 o 
   2  13   6        7.26        9.05      3.30 o 
   3  13   6       16.16       15.87      4.90 o 
   4  13   6      306.25      338.03     26.55 o 
   5  13   6       10.99        9.18      3.42 o 
   6  13   6       40.12       31.20     16.39 o 
  -7  14   6      289.19      322.63     19.58 o 
  -6  14   6      104.16      101.91      8.90 o 
  -5  14   6       36.30       35.36      9.84 o 
  -4  14   6      115.49      140.30     14.12 o 
  -3  14   6       39.60       28.24      7.87 o 
  -2  14   6      186.47      195.75      8.95 o 
  -1  14   6      430.77      433.59     48.65 o 
   0  14   6      500.67      458.32     31.01 o 
   1  14   6      688.60      694.42     44.30 o 
   2  14   6       77.29       68.08      5.90 o 
   3  14   6       76.60       70.61     15.05 o 
   4  14   6        5.49        5.10      4.38 o 
   5  14   6       16.87       15.91      8.27 o 
   6  14   6        2.34        6.93      7.47 o 
  -7  15   6        7.96        5.17      6.10 o 
  -6  15   6      191.64      177.78     15.35 o 
  -5  15   6       92.51       99.13      9.07 o 
  -4  15   6        4.47        3.21      2.03 o 
  -3  15   6       39.05       34.85     11.17 o 
  -2  15   6      137.02      130.96     13.45 o 
  -1  15   6       42.60       42.10     10.91 o 
   0  15   6       39.07       40.03     13.81 o 
   1  15   6      223.13      216.88     26.02 o 
   2  15   6       96.47       86.55      6.00 o 
   3  15   6        1.80        2.20      4.08 o 
   4  15   6        2.25        2.30      2.56 o 
   5  15   6        0.18       -2.60      5.58 o 
  -7  16   6      189.38      243.85     38.08 o 
  -6  16   6       54.98       35.91     13.71 o 
  -5  16   6       37.56       34.51     17.10 o 
  -4  16   6       40.51       40.21     12.29 o 
  -3  16   6       30.60       24.18      9.15 o 
  -2  16   6      249.91      254.26     22.69 o 
  -1  16   6      662.64      703.73     55.70 o 
   0  16   6      138.67      117.91     21.00 o 
   1  16   6       32.85       29.68      7.47 o 
   2  16   6       19.46       19.33      4.33 o 
   3  16   6      267.23      301.36     20.93 o 
   4  16   6        7.91        5.22      2.90 o 
   5  16   6       32.53       33.56     15.74 o 
  -7  17   6       46.54       43.38     16.58 o 
  -6  17   6       88.76      122.58     20.84 o 
  -5  17   6       75.59       60.25     16.11 o 
  -4  17   6      129.99      118.34     19.05 o 
  -3  17   6      139.47      168.69     20.10 o 
  -2  17   6      177.51      177.41     17.11 o 
  -1  17   6       14.78       11.45      5.34 o 
   0  17   6       30.33       25.70      7.24 o 
   1  17   6       51.49       44.69      9.31 o 
   2  17   6      180.45      196.39     16.88 o 
   3  17   6       28.63       26.33      8.16 o 
   4  17   6      214.27      205.57     22.89 o 
   5  17   6        6.12       16.30      8.21 o 
  -6  18   6       48.51       39.89     29.55 o 
  -5  18   6       21.53       29.44      9.80 o 
  -4  18   6      351.09      396.05     27.01 o 
  -3  18   6       59.89       71.91     23.98 o 
  -2  18   6       54.95       53.54     21.60 o 
  -1  18   6      295.16      304.56     24.03 o 
   0  18   6       38.90       35.49      7.78 o 
   1  18   6      324.92      353.03     22.03 o 
   2  18   6        0.03       -0.21      5.45 o 
   3  18   6       42.90       48.47     10.51 o 
   4  18   6       30.44       20.13      5.85 o 
   5  18   6      165.54      158.62     19.17 o 
  -6  19   6       72.79       82.19     17.90 o 
  -5  19   6       20.36       20.48     12.16 o 
  -4  19   6        0.62       -2.56      8.40 o 
  -3  19   6       37.44       37.86     15.08 o 
  -2  19   6        0.58        1.16      4.94 o 
  -1  19   6       31.43       37.30     13.01 o 
   0  19   6       24.60       20.16      5.10 o 
   1  19   6       51.28       53.83      9.82 o 
   2  19   6      119.11      128.05     27.04 o 
   3  19   6        8.43        6.90      4.81 o 
   4  19   6       41.38       39.27     10.07 o 
   5  19   6       91.32       83.03     53.12 o 
  -6  20   6       38.63       44.28     15.88 o 
  -5  20   6        8.76        2.70      7.70 o 
  -4  20   6        9.14       13.26      6.84 o 
  -3  20   6       72.58       75.89     22.73 o 
  -2  20   6      272.77      316.40     30.18 o 
  -1  20   6       17.59       16.44      6.43 o 
   0  20   6      236.43      255.57     18.40 o 
   1  20   6      108.47      117.22      9.54 o 
   2  20   6       24.30       13.69      5.19 o 
   3  20   6       83.12       88.98     20.69 o 
   4  20   6       25.17       27.87      9.99 o 
  -6  21   6      256.17      289.82     33.03 o 
  -5  21   6      133.47      161.64     28.11 o 
  -4  21   6       16.79       25.53     14.66 o 
  -3  21   6      250.59      288.66     21.44 o 
  -2  21   6       42.25       31.40     12.69 o 
  -1  21   6       68.23       82.07     12.46 o 
   0  21   6       55.29       50.54     11.02 o 
   1  21   6      303.00      317.49     18.45 o 
   2  21   6      308.05      355.57     25.86 o 
   3  21   6        1.77        2.00      4.49 o 
   4  21   6       99.18       85.17     28.94 o 
  -5  22   6       63.11       83.55     23.09 o 
  -4  22   6       35.85       47.83     18.91 o 
  -3  22   6       20.21       15.91      7.80 o 
  -2  22   6       62.87       63.62     17.64 o 
  -1  22   6        1.44       -1.85      8.04 o 
   0  22   6       18.40       23.89      5.71 o 
   1  22   6       84.50       80.96      8.40 o 
   2  22   6        0.08        1.66      5.04 o 
   3  22   6       29.91       32.89     11.86 o 
   4  22   6        0.33       -1.54      4.44 o 
  -5  23   6        5.44        1.93      6.91 o 
  -4  23   6       16.72        7.98      7.04 o 
  -3  23   6      393.01      429.65     34.54 o 
  -2  23   6      319.13      325.47     22.79 o 
  -1  23   6       45.25       43.08     14.73 o 
   0  23   6      145.95      142.04     16.32 o 
   1  23   6      238.98      235.82     21.43 o 
   2  23   6       11.02       10.50      6.39 o 
   3  23   6        1.18        5.57      4.10 o 
  -5  24   6       66.99       57.34     16.64 o 
  -4  24   6        4.36        5.21      3.04 o 
  -3  24   6        1.06        4.92      6.17 o 
  -2  24   6       99.24      103.39     22.37 o 
  -1  24   6      308.61      327.26     31.13 o 
   0  24   6      145.89      151.75     16.06 o 
   1  24   6       13.58        6.61      3.87 o 
   2  24   6        6.22        9.48     12.07 o 
   3  24   6      122.52      147.66     24.75 o 
  -4  25   6       12.49       11.60      4.36 o 
  -3  25   6      120.22      109.07     31.65 o 
  -2  25   6       69.91       70.35     16.69 o 
  -1  25   6       26.52       32.14     12.02 o 
   0  25   6       50.01       41.54     13.22 o 
   1  25   6      142.83      159.00     10.94 o 
   2  25   6        0.60        3.73      5.41 o 
   3  25   6        0.58        4.27      3.51 o 
  -4  26   6       70.86       52.08     18.28 o 
  -3  26   6        7.71        6.13      3.17 o 
  -2  26   6       21.48       20.61      6.86 o 
  -1  26   6       53.60       50.93     19.07 o 
   0  26   6        4.89        3.70      4.33 o 
   1  26   6       37.24       30.45      7.02 o 
   2  26   6       41.57       35.56     12.37 o 
  -3  27   6       26.01       15.73      6.92 o 
  -2  27   6       20.09       18.51      5.88 o 
  -1  27   6      207.98      226.03     29.07 o 
   0  27   6        6.71        3.43      3.27 o 
   1  27   6        2.51        1.94      3.78 o 
  -2  28   6      161.80      201.04     21.21 o 
  -1  28   6       39.05       28.91      9.78 o 
   0  28   6        7.26        9.56      4.06 o 
  -7   1   7        0.81        1.81      3.07 o 
  -6   1   7       77.84       73.91     10.32 o 
  -5   1   7       14.86        5.72      6.70 o 
  -4   1   7       21.37       19.52      6.93 o 
  -3   1   7      704.03      669.56     52.13 o 
  -2   1   7      340.07      297.07     22.11 o 
  -1   1   7      253.11      252.59     17.37 o 
   0   1   7       47.79       49.28      3.48 o 
   1   1   7      180.00      174.63     20.74 o 
   2   1   7        2.85        5.33      3.64 o 
   3   1   7       52.53       50.65     17.68 o 
   4   1   7       35.48       34.70     16.67 o 
   5   1   7      227.77      314.25     30.87 o 
  -7   2   7       31.93       34.30     10.03 o 
  -6   2   7       40.52       35.75     12.21 o 
  -5   2   7      225.24      218.99     17.37 o 
  -4   2   7      201.62      184.84     19.75 o 
  -3   2   7      151.93      144.77     18.66 o 
  -2   2   7     1179.74     1260.98     77.27 o 
  -1   2   7        3.23        3.40      2.55 o 
   0   2   7      122.18      134.52     11.96 o 
   1   2   7      236.97      249.55     28.21 o 
   2   2   7      142.98      146.69     11.42 o 
   3   2   7       27.62       38.52     12.63 o 
   4   2   7       13.24        8.70      4.83 o 
   5   2   7       18.43       17.59      8.41 o 
  -7   3   7      103.97       85.96     21.14 o 
  -6   3   7        4.07        3.07      2.79 o 
  -5   3   7       40.13       31.97     12.13 o 
  -4   3   7      523.18      513.30     32.34 o 
  -3   3   7       10.81        5.83      3.19 o 
  -2   3   7      285.17      281.36     20.59 o 
  -1   3   7      159.80      179.53     14.47 o 
   0   3   7        6.93        6.60      3.85 o 
   1   3   7        5.93       15.13     17.28 o 
   2   3   7        3.16        5.56      2.29 o 
   3   3   7        0.13        1.20      3.35 o 
   4   3   7      125.63      134.68     33.49 o 
   5   3   7        5.71        3.12      4.56 o 
  -7   4   7       48.74       34.76     12.87 o 
  -6   4   7      138.38      161.12     16.93 o 
  -5   4   7       30.59       31.61     11.36 o 
  -4   4   7      226.36      219.33     21.02 o 
  -3   4   7       79.90       63.64     17.49 o 
  -2   4   7       48.13       43.22     10.56 o 
  -1   4   7       16.60        8.75      6.89 o 
   0   4   7        1.67        1.08      3.03 o 
   1   4   7        3.38        6.23      5.27 o 
   2   4   7       11.19        8.97      2.71 o 
   3   4   7      138.12      147.33      9.77 o 
   4   4   7       17.70        9.49      6.95 o 
   5   4   7       72.16       46.96     30.58 o 
  -7   5   7        0.05        0.10      3.56 o 
  -6   5   7       98.69       94.30     26.33 o 
  -5   5   7       94.74       83.93     24.64 o 
  -4   5   7      159.71      139.06     14.42 o 
  -3   5   7       45.70       41.21     11.79 o 
  -2   5   7      284.81      266.82     33.00 o 
  -1   5   7      145.17      147.05     10.50 o 
   0   5   7       50.34       47.11      6.74 o 
   1   5   7      181.60      199.65     17.46 o 
   2   5   7      385.91      393.86     21.16 o 
   3   5   7       30.24       24.03      7.97 o 
   4   5   7      150.73      188.87     21.63 o 
   5   5   7       17.77       14.72      9.27 o 
  -7   6   7       36.66       27.95      8.87 o 
  -6   6   7        0.03        0.54      3.59 o 
  -5   6   7       48.04       43.97     13.37 o 
  -4   6   7      198.05      181.24     15.07 o 
  -3   6   7       42.81       33.35     10.81 o 
  -2   6   7      685.53      637.38     71.49 o 
  -1   6   7       85.63       63.76     20.92 o 
   0   6   7       53.49       52.96      6.75 o 
   1   6   7       50.11       53.87     11.29 o 
   2   6   7        0.41        1.40      2.61 o 
   3   6   7       14.65        8.61      3.87 o 
   4   6   7        4.30       -0.43      2.73 o 
   5   6   7       10.46        7.36      6.70 o 
  -7   7   7        1.50        0.59      4.35 o 
  -6   7   7        6.33        6.91      3.44 o 
  -5   7   7       53.80       40.01     15.09 o 
  -4   7   7      224.64      209.72     16.53 o 
  -3   7   7       46.60       43.02     29.57 o 
  -2   7   7      250.34      223.31     31.58 o 
  -1   7   7       11.40       -0.24      5.88 o 
   0   7   7       42.02       41.25     16.76 o 
   1   7   7        7.09        7.58      4.63 o 
   2   7   7       22.13       20.40      4.41 o 
   3   7   7        2.42        1.94      2.73 o 
   4   7   7      149.56      156.09     17.43 o 
   5   7   7       10.22        6.86      3.97 o 
  -7   8   7        2.13        1.03      3.48 o 
  -6   8   7       47.37       42.32     12.15 o 
  -5   8   7       85.25       94.12      8.23 o 
  -4   8   7       70.22       65.79      9.90 o 
  -3   8   7       23.58       14.25      6.64 o 
  -2   8   7      137.27      119.25     42.42 o 
  -1   8   7       49.68       54.36     12.94 o 
   0   8   7      149.04      161.54     17.47 o 
   1   8   7       48.38       54.12     10.36 o 
   2   8   7      234.78      247.57     16.17 o 
   3   8   7      340.61      346.24     18.29 o 
   4   8   7       59.19       44.76     15.35 o 
   5   8   7       49.82       25.16     13.04 o 
  -7   9   7       36.09       32.22     14.52 o 
  -6   9   7      304.74      351.45     37.36 o 
  -5   9   7        3.38        5.11      3.74 o 
  -4   9   7       23.75       28.83     13.33 o 
  -3   9   7       85.68       87.25     32.88 o 
  -2   9   7       22.85       20.20      9.09 o 
  -1   9   7       52.86       48.58     25.78 o 
   0   9   7       14.24       17.26      5.68 o 
   1   9   7       57.86       51.64     10.55 o 
   2   9   7      141.08      140.40      9.47 o 
   3   9   7       62.90       53.21     15.06 o 
   4   9   7       18.66        8.83      4.85 o 
   5   9   7        8.09       11.12      4.69 o 
  -7  10   7       15.29        4.86      3.93 o 
  -6  10   7       97.66       86.48     19.85 o 
  -5  10   7      117.60      141.28     14.64 o 
  -4  10   7        2.66        5.41      2.80 o 
  -3  10   7       24.94       16.86      7.23 o 
  -2  10   7       32.81       26.94     10.18 o 
  -1  10   7      175.36      180.64     19.69 o 
   0  10   7       17.64       19.54      6.39 o 
   1  10   7       11.80       13.18      5.28 o 
   2  10   7        1.45        6.40      3.83 o 
   3  10   7      210.50      220.74     25.61 o 
   4  10   7        0.36        2.53      3.85 o 
   5  10   7       17.27       16.87      9.29 o 
  -7  11   7        0.73        1.44      2.85 o 
  -6  11   7      167.47      173.58     12.92 o 
  -5  11   7        4.09       -1.30      5.55 o 
  -4  11   7        0.86        2.83      3.05 o 
  -3  11   7       47.16       43.42      9.88 o 
  -2  11   7       64.58       54.30     13.49 o 
  -1  11   7       13.75        7.43      6.56 o 
   0  11   7       19.28       25.24      6.83 o 
   1  11   7      107.32      110.66     14.09 o 
   2  11   7      504.43      544.04     28.52 o 
   3  11   7        0.16        0.79      4.20 o 
   4  11   7        0.37        2.31      3.33 o 
   5  11   7        2.02        3.65      4.03 o 
  -6  12   7       28.39       23.23     12.12 o 
  -5  12   7      569.71      644.17     59.62 o 
  -4  12   7      345.11      389.89     21.51 o 
  -3  12   7       64.72       54.10     21.38 o 
  -2  12   7       31.25       37.05      9.84 o 
  -1  12   7       63.64       60.80     13.06 o 
   0  12   7       63.85       85.94     15.63 o 
   1  12   7       98.25       88.38     27.42 o 
   2  12   7      360.08      360.66     20.28 o 
   3  12   7      507.40      582.42     55.91 o 
   4  12   7        4.41        4.67      3.88 o 
  -6  13   7        2.69        5.16      8.65 o 
  -5  13   7       24.88       23.65     19.85 o 
  -4  13   7       48.59       43.44     19.29 o 
  -3  13   7       51.52       46.77     21.30 o 
  -2  13   7      128.11      131.13     17.33 o 
  -1  13   7      372.26      400.34     29.64 o 
   0  13   7       37.14       29.88     10.00 o 
   1  13   7        1.38        3.43      3.91 o 
   2  13   7       88.73       88.35     21.71 o 
   3  13   7        2.77        1.29      5.97 o 
   4  13   7        0.60        0.45      5.20 o 
  -6  14   7        0.26        5.99      5.68 o 
  -5  14   7       13.15       12.79      7.56 o 
  -4  14   7      135.67      138.85     27.36 o 
  -3  14   7      264.29      233.82     18.35 o 
  -2  14   7      167.89      166.87     19.26 o 
  -1  14   7       83.45       81.99     21.66 o 
   0  14   7        3.06        8.86      3.96 o 
   1  14   7       22.31       24.36     11.80 o 
   2  14   7      193.09      185.14     17.39 o 
   3  14   7       33.36       52.12     20.25 o 
   4  14   7        2.02        5.80      5.70 o 
  -6  15   7       53.01       62.97     18.24 o 
  -5  15   7       77.06       69.78     14.78 o 
  -4  15   7       24.48       32.02     14.72 o 
  -3  15   7      141.50      119.43     40.33 o 
  -2  15   7       12.86       14.36      6.99 o 
  -1  15   7      270.21      262.09     18.99 o 
   0  15   7       12.58        4.96      3.84 o 
   1  15   7       69.44       56.23     22.72 o 
   2  15   7      138.14      141.50     18.28 o 
   3  15   7       17.14       20.20      6.63 o 
   4  15   7       18.61       16.30      4.78 o 
  -6  16   7       20.65       15.84     11.96 o 
  -5  16   7      170.28      221.75     23.19 o 
  -4  16   7      170.39      177.53     20.59 o 
  -3  16   7        0.64       -2.71      7.81 o 
  -2  16   7       42.52       32.07     12.86 o 
  -1  16   7       89.71       83.01     27.40 o 
   0  16   7      336.13      349.54     27.52 o 
   1  16   7      204.05      201.43     24.54 o 
   2  16   7        0.94       -1.70      4.96 o 
   3  16   7       92.42       75.68     26.16 o 
   4  16   7        1.75        2.83      4.29 o 
  -5  17   7        3.82        9.78      9.60 o 
  -4  17   7        0.51        2.69     12.59 o 
  -3  17   7        6.21       12.96      7.45 o 
  -2  17   7      376.03      398.42     33.48 o 
  -1  17   7        7.78       12.93      6.06 o 
   0  17   7        2.11        4.42      5.74 o 
   1  17   7       10.11       11.98      9.99 o 
   2  17   7      326.33      404.19     54.95 o 
   3  17   7        6.33        4.38      2.97 o 
  -5  18   7       43.65       40.21     18.72 o 
  -4  18   7        4.24        9.38      5.86 o 
  -3  18   7        4.65        2.85      4.60 o 
  -2  18   7        0.84        3.93      6.40 o 
  -1  18   7        0.62       -1.87      4.50 o 
   0  18   7       66.17       59.87     24.77 o 
   1  18   7        5.70        6.63      2.58 o 
   2  18   7       13.97       13.44      6.78 o 
   3  18   7       71.28       58.22     20.12 o 
  -5  19   7        2.51        2.59      6.91 o 
  -4  19   7      336.16      376.28     38.70 o 
  -3  19   7      518.87      561.99     53.72 o 
  -2  19   7       50.84       38.65     21.25 o 
  -1  19   7       35.79       31.63     11.42 o 
   0  19   7        0.35        1.28      3.92 o 
   1  19   7        5.40       12.26      8.25 o 
   2  19   7       44.30       44.46     15.56 o 
   3  19   7       43.70       36.30     13.52 o 
  -4  20   7       20.16       24.88     11.65 o 
  -3  20   7       53.31       52.02     12.65 o 
  -2  20   7       92.92       90.18     31.27 o 
  -1  20   7        0.00        0.47      4.71 o 
   0  20   7      107.19       98.80      9.09 o 
   1  20   7        8.83        6.57      6.30 o 
   2  20   7      133.16       99.32     33.43 o 
  -4  21   7       20.64        7.97      7.05 o 
  -3  21   7       97.09       83.00     44.69 o 
  -2  21   7        0.82       -1.46      7.24 o 
  -1  21   7       29.23       23.25      9.19 o 
   0  21   7      157.99      156.08     12.36 o 
   1  21   7       45.22       39.11     17.10 o 
   2  21   7        0.45        2.20      3.78 o 
  -4  22   7      102.43       89.18     34.74 o 
  -3  22   7       33.98       17.98     15.66 o 
  -2  22   7       83.09       69.43     33.13 o 
  -1  22   7        1.05        4.33      3.20 o 
   0  22   7       40.65       31.69     13.40 o 
   1  22   7       52.11       31.57     15.46 o 
   2  22   7      154.64      155.53     30.79 o 
  -3  23   7       48.63       25.26     18.21 o 
  -2  23   7        6.43        5.52      6.26 o 
  -1  23   7       21.73       23.75      9.95 o 
   0  23   7        0.84        1.02      2.89 o 
   1  23   7      108.92       81.54     33.03 o 
  -2  24   7      118.38      115.56     19.38 o 
  -1  24   7        5.12        5.86      3.13 o 
   0  24   7      116.39       94.30     14.82 o 
  -6   0   8       50.24       27.66     31.96 o 
  -5   0   8       48.92       37.66     33.79 o 
  -4   0   8        0.69        2.58      4.12 o 
   3   0   8        4.82        0.70      5.92 o 
   4   0   8        7.57        7.83     10.64 o 
  -6   1   8        9.23        6.67      4.33 o 
  -5   1   8        0.11        0.20      3.53 o 
  -4   1   8        0.04       20.28     27.17 o 
   3   1   8      115.78       87.91     42.16 o 
   4   1   8        3.57        3.00      5.17 o 
  -6   2   8        4.83        5.37      4.97 o 
  -5   2   8       14.97       17.87     13.65 o 
  -4   2   8       61.03       38.64     15.80 o 
  -3   2   8      144.25       89.31     40.01 o 
   0   2   8       23.33       26.34     11.54 o 
   1   2   8       11.92        7.03      5.34 o 
   3   2   8       51.26       35.49     14.03 o 
   4   2   8       63.69       43.57     26.94 o 
  -6   3   8        7.67        6.10      4.80 o 
  -5   3   8      102.08       72.25     38.85 o 
  -4   3   8      349.16      350.87     48.26 o 
  -3   3   8      132.82      107.32     10.02 o 
  -2   3   8        8.52       12.07      6.93 o 
   1   3   8        3.87        6.66      8.01 o 
   3   3   8      127.35      113.18     17.53 o 
   4   3   8       46.66       36.20     21.24 o 
  -6   4   8        0.17        2.66      3.63 o 
  -5   4   8       31.47       12.89     10.06 o 
  -4   4   8        6.03        3.15      7.05 o 
  -3   4   8       74.27       60.97     32.38 o 
  -2   4   8       56.09       45.85     24.29 o 
  -1   4   8        0.94        1.95      2.53 o 
   0   4   8      220.43      249.19     44.73 o 
   1   4   8       10.15        7.09     11.34 o 
   3   4   8       45.62       32.97     17.24 o 
  -6   5   8       71.67       73.70     24.43 o 
  -5   5   8       16.01        8.75      6.24 o 
  -4   5   8       70.73      145.64     82.53 o 
  -3   5   8      115.14      116.62     11.84 o 
  -2   5   8        0.16        3.43      3.31 o 
  -1   5   8       48.92       45.41     36.78 o 
   0   5   8      110.64      110.65     25.90 o 
   1   5   8       49.13       25.96     33.63 o 
   3   5   8        0.07       -0.12      4.71 o 
  -6   6   8       75.02       51.07     25.01 o 
  -5   6   8      249.04      282.58     33.91 o 
  -4   6   8      165.74      148.74     23.17 o 
  -3   6   8        6.92        2.81      4.96 o 
  -2   6   8        6.45       13.45      9.21 o 
  -1   6   8       12.10       19.47     18.11 o 
   0   6   8       27.16       18.20     10.93 o 
   1   6   8       23.00        7.03     15.52 o 
   3   6   8      212.76      249.35     33.23 o 
  -6   7   8      137.43      150.44     23.64 o 
  -5   7   8       58.04       41.67     21.05 o 
  -4   7   8      261.17      277.18     39.83 o 
  -3   7   8      203.03      200.19     26.36 o 
  -2   7   8       45.18       56.05     29.25 o 
  -1   7   8      244.62      285.00     24.61 o 
   0   7   8        5.84        2.69      3.89 o 
   1   7   8      104.68      126.74      9.13 o 
   3   7   8        1.64        5.90      8.31 o 
  -5   8   8       12.73       11.73      5.58 o 
  -4   8   8       27.88       19.25     17.02 o 
  -3   8   8        2.83        1.41      3.35 o 
  -2   8   8      168.51      154.06     20.01 o 
  -1   8   8        3.41        3.97      4.34 o 
   0   8   8        1.36        7.07     12.25 o 
   1   8   8        0.23       -0.94      5.28 o 
   3   8   8       56.87       48.78     28.49 o 
  -5   9   8        0.16       -2.41      7.53 o 
  -4   9   8        2.43        6.18      3.27 o 
  -3   9   8        1.53        4.06      4.36 o 
  -2   9   8       30.92       29.25     15.40 o 
  -1   9   8        0.00        1.87      2.92 o 
   0   9   8        1.17        2.00      2.47 o 
   1   9   8        0.04        1.09      4.56 o 
   3   9   8       17.39       13.97     15.62 o 
  -5  10   8      168.96      169.75     33.00 o 
  -4  10   8        2.05        5.81      6.32 o 
  -3  10   8      115.43      127.35     11.54 o 
  -2  10   8       66.11       60.30     20.14 o 
  -1  10   8        1.32        2.90      3.70 o 
   0  10   8      117.99      138.85     21.48 o 
   1  10   8       25.70       27.10      8.44 o 
   2  10   8       83.49       77.93     25.44 o 
   3  10   8       39.74       26.68     25.62 o 
  -5  11   8      176.91      154.16     24.77 o 
  -4  11   8       23.57       16.08      6.12 o 
  -3  11   8        5.00        7.92      4.82 o 
  -2  11   8        2.70        4.01      4.50 o 
  -1  11   8       56.23       73.95     18.60 o 
   0  11   8        3.44        2.08      5.17 o 
   1  11   8       20.04       26.12      9.11 o 
   2  11   8       72.87       66.81     37.98 o 
   3  11   8       14.64        9.11      9.21 o 
  -4  12   8       21.46       22.37      8.91 o 
  -3  12   8        6.57        5.52      6.40 o 
  -2  12   8        4.51        8.30      8.75 o 
  -1  12   8       30.54       26.28     14.74 o 
   0  12   8       49.48       42.20     25.58 o 
   1  12   8        3.72        2.47      2.39 o 
   2  12   8       90.47       60.87     37.74 o 
  -4  13   8        9.09        5.88      4.68 o 
  -3  13   8      153.67      160.02     19.95 o 
  -2  13   8       51.46       64.43     18.42 o 
  -1  13   8        0.03        2.03      4.17 o 
   0  13   8        7.38        3.47      6.87 o 
   1  13   8       47.99       43.15     12.06 o 
   2  13   8      181.96      169.19     25.29 o 
  -4  14   8       15.34       13.94      6.49 o 
  -3  14   8       34.43       33.63     18.05 o 
  -2  14   8       16.91       10.12     10.30 o 
  -1  14   8      141.11      187.94     27.26 o 
   0  14   8      154.09      184.72     15.47 o 
   1  14   8       19.01       14.98      4.85 o 
   2  14   8       41.14       26.02     27.12 o 
  -4  15   8       44.70       50.75     15.94 o 
  -3  15   8        5.13       -0.82      4.90 o 
  -2  15   8        4.10        0.28      5.89 o 
  -1  15   8        0.23       -0.69      5.24 o 
   0  15   8       16.46       12.85      4.94 o 
   1  15   8        0.30        3.28      3.12 o 
   2  15   8        0.21       -0.50      5.22 o 
  -4  16   8        0.45       -2.31      6.91 o 
  -3  16   8      125.67      150.86     20.00 o 
  -2  16   8       71.79       67.40     14.76 o 
  -1  16   8        0.50        0.78      5.14 o 
   0  16   8       42.10       26.13      9.80 o 
   1  16   8        0.16        4.34      4.49 o 
  -3  17   8        0.14        6.68      4.86 o 
  -2  17   8      168.59      180.61     21.45 o 
  -1  17   8       47.62       39.30     11.84 o 
   0  17   8       22.26       18.24      7.38 o 
   1  17   8      409.59      472.82     46.49 o 
  -2  18   8       51.85       45.75     13.71 o 
  -1  18   8       51.94       34.38     18.59 o 
   0  18   8        2.11        6.19      5.25 o 
  -1  19   8       67.48       45.75     22.17 o 
  -1   1   9        1.06       35.67     10.72 o 
   0   3   9       24.27       41.60     12.53 o 
  -1   6   9        2.75        1.95      8.25 o 
   0   6   9      159.78      165.44     26.42 o 
  -1   7   9       24.83       15.70     19.75 o 
   0   7   9        0.08        1.99      3.69 o 
   0   8   9        0.48        2.21      8.25 o 
                                                 
